# Supplementary material for: 2D Chitosan-Based Films: A Proteomic Mass Spectrometry Study of Chondrocyte Phenotype as a Function of Cell–Biomaterial Interactions
Source: Int J Mol Sci. 2025 Oct 22;26(21):10291. doi: 10.3390/ijms262110291 (PMC12608676; doi:10.3390/ijms262110291)
Supplement: Supplementary file 1 [file ijms-26-10291-s001.zip]

Archive with 2 entries (2 files):
- Supplementary Figures S1-S8.pdf
- Supplementary Tables S1-S10.xlsx
