# Supplementary material for: 2D Chitosan-Based Films: A Proteomic Mass Spectrometry Study of Chondrocyte Phenotype as a Function of Cell–Biomaterial Interactions
Source: Int J Mol Sci. 2025 Oct 22;26(21):10291. doi: 10.3390/ijms262110291 (PMC12608676; doi:10.3390/ijms262110291)
Supplement: Supplementary file 1 [file ijms-26-10291-s001.zip › Supplementary Tables S1-S10.xlsx]

## Sheet: S1
Supplementary Table S1. Primer sequences used for real-time polymerase chain reaction
Gene	Primer sequences	Primers concentration (nmol/L)
GAPDH	FWD: CAAGGCTGTGGGCAAGGT	300
	REV: GGAAGGCCATGCCAGTGA	300
ACAN	FWD: GACCACTTTACTCTTGGCGTTTG	500
	REV: GTCAGGGTCTGAAACGTCTACTGA	500
SOX9	FWD: CAGGTGCTCAAGGGCTACGA	300
	REV: GACGTGAGGCTTGTTCTTGCT	300
COL2A1	FWD: CTGGTGATGATGGTGAAG	300
	REV: GTAACCTCTGTGACCTTTG	300
COL1A1	FWD: AGAAGAAGACATCCCAGCAGTCA	500
	REV: CAGGGCTCGGGTTTCCATA	500
COL6A2	FWD: CACCATCAACCGCATCATCA	300
	REV: TCCAGACAGCTCACTTTGTAGCA	300
COMP	FWD:GAGATCGTGCAAACAATGAACAG	300
	REV: GCCATTGAAGGCCGTGTAAC	300
RUNX2	FWD: CCCGTGGCCTTCAAAGTG	300
	REV:TGACAGTAACCACAGTCCCATCTG	300
ALK5	FWD: CGCGAGAACTATCGTGTTACAAGA	300
	REV: CTGCACTTGGCTGGCAAA	300
SMAD2	FWD: CCAACGTCAACCGAAATGC	300
	REV: AGCGCACTCCTCTCCCTATATG	300

## Sheet: S2
Supplementary Table S2. pairwise comparison results of chondrocyte phenotype markers
accession	go_f	go_p	xref_string	start	end	length	coverage	condition	precursor	pro_group	gene_names	pro_normlog2	replicate_name	pro_normintensity	comparison	missingness	diff	CI_2.5	CI_97.5	avg_abundance	t_statistic	pval	adj_pval	B
A0A5F5PIB7	extracellular matrix structural constituent conferring tensile strength [GO:0030020]; metal ion binding [GO:0046872]; MHC class II protein binding [GO:0042289]; platelet-derived growth factor binding [GO:0048407]; protein homodimerization activity [GO:0042803]; proteoglycan binding [GO:0043394]	anterior head development [GO:0097065]; cartilage condensation [GO:0001502]; cartilage development involved in endochondral bone morphogenesis [GO:0060351]; cellular response to BMP stimulus [GO:0071773]; central nervous system development [GO:0007417]; chondrocyte differentiation [GO:0002062]; collagen fibril organization [GO:0030199]; embryonic skeletal joint morphogenesis [GO:0060272]; endocho…		1127	1148	1529	6.73643	IS	QGDRGEAGAQGPMGPAGPAGAR_2_A0A5F5PIB7	A0A5F5PIB7_QGDRGEAGAQGPMGPAGPAGAR_2	COL2A1	29.5362	IS1	7.78529e+08	IS_vs_F	complete	5.11331	4.36544	5.86117	27.2683	17.3948	8.57426e-06	0.000721163	3.84288
A0A5F5PIB7	extracellular matrix structural constituent conferring tensile strength [GO:0030020]; metal ion binding [GO:0046872]; MHC class II protein binding [GO:0042289]; platelet-derived growth factor binding [GO:0048407]; protein homodimerization activity [GO:0042803]; proteoglycan binding [GO:0043394]	anterior head development [GO:0097065]; cartilage condensation [GO:0001502]; cartilage development involved in endochondral bone morphogenesis [GO:0060351]; cellular response to BMP stimulus [GO:0071773]; central nervous system development [GO:0007417]; chondrocyte differentiation [GO:0002062]; collagen fibril organization [GO:0030199]; embryonic skeletal joint morphogenesis [GO:0060272]; endocho…		1127	1148	1529	6.73643	IS	QGDRGEAGAQGPMGPAGPAGAR_2_A0A5F5PIB7	A0A5F5PIB7_QGDRGEAGAQGPMGPAGPAGAR_2	COL2A1	29.55	IS2	7.86043e+08	IS_vs_F	complete	5.11331	4.36544	5.86117	27.2683	17.3948	8.57426e-06	0.000721163	3.84288
A0A5F5PIB7	extracellular matrix structural constituent conferring tensile strength [GO:0030020]; metal ion binding [GO:0046872]; MHC class II protein binding [GO:0042289]; platelet-derived growth factor binding [GO:0048407]; protein homodimerization activity [GO:0042803]; proteoglycan binding [GO:0043394]	anterior head development [GO:0097065]; cartilage condensation [GO:0001502]; cartilage development involved in endochondral bone morphogenesis [GO:0060351]; cellular response to BMP stimulus [GO:0071773]; central nervous system development [GO:0007417]; chondrocyte differentiation [GO:0002062]; collagen fibril organization [GO:0030199]; embryonic skeletal joint morphogenesis [GO:0060272]; endocho…		1127	1148	1529	6.73643	F	QGDRGEAGAQGPMGPAGPAGAR_2_A0A5F5PIB7	A0A5F5PIB7_QGDRGEAGAQGPMGPAGPAGAR_2	COL2A1	24.6135	F1	2.56687e+07	IS_vs_F	complete	5.11331	4.36544	5.86117	27.2683	17.3948	8.57426e-06	0.000721163	3.84288
A0A5F5PIB7	extracellular matrix structural constituent conferring tensile strength [GO:0030020]; metal ion binding [GO:0046872]; MHC class II protein binding [GO:0042289]; platelet-derived growth factor binding [GO:0048407]; protein homodimerization activity [GO:0042803]; proteoglycan binding [GO:0043394]	anterior head development [GO:0097065]; cartilage condensation [GO:0001502]; cartilage development involved in endochondral bone morphogenesis [GO:0060351]; cellular response to BMP stimulus [GO:0071773]; central nervous system development [GO:0007417]; chondrocyte differentiation [GO:0002062]; collagen fibril organization [GO:0030199]; embryonic skeletal joint morphogenesis [GO:0060272]; endocho…		1127	1148	1529	6.73643	F	QGDRGEAGAQGPMGPAGPAGAR_2_A0A5F5PIB7	A0A5F5PIB7_QGDRGEAGAQGPMGPAGPAGAR_2	COL2A1	24.2461	F2	19897561	IS_vs_F	complete	5.11331	4.36544	5.86117	27.2683	17.3948	8.57426e-06	0.000721163	3.84288
A0A9L0RSX4	extracellular matrix structural constituent [GO:0005201]; metal ion binding [GO:0046872]			1085	1106	1487	6.9267	IS	QGDRGEAGAQGPMGPAGPAGAR_2_A0A9L0RSX4	A0A9L0RSX4_QGDRGEAGAQGPMGPAGPAGAR_2	COL2A1	29.5362	IS1	7.78529e+08	IS_vs_F	complete	5.11331	4.36544	5.86117	27.2683	17.3948	8.57426e-06	0.000721163	3.84288
A0A9L0RSX4	extracellular matrix structural constituent [GO:0005201]; metal ion binding [GO:0046872]			1085	1106	1487	6.9267	IS	QGDRGEAGAQGPMGPAGPAGAR_2_A0A9L0RSX4	A0A9L0RSX4_QGDRGEAGAQGPMGPAGPAGAR_2	COL2A1	29.55	IS2	7.86043e+08	IS_vs_F	complete	5.11331	4.36544	5.86117	27.2683	17.3948	8.57426e-06	0.000721163	3.84288
A0A9L0RSX4	extracellular matrix structural constituent [GO:0005201]; metal ion binding [GO:0046872]			1085	1106	1487	6.9267	F	QGDRGEAGAQGPMGPAGPAGAR_2_A0A9L0RSX4	A0A9L0RSX4_QGDRGEAGAQGPMGPAGPAGAR_2	COL2A1	24.6135	F1	2.56687e+07	IS_vs_F	complete	5.11331	4.36544	5.86117	27.2683	17.3948	8.57426e-06	0.000721163	3.84288
A0A9L0RSX4	extracellular matrix structural constituent [GO:0005201]; metal ion binding [GO:0046872]			1085	1106	1487	6.9267	F	QGDRGEAGAQGPMGPAGPAGAR_2_A0A9L0RSX4	A0A9L0RSX4_QGDRGEAGAQGPMGPAGPAGAR_2	COL2A1	24.2461	F2	19897561	IS_vs_F	complete	5.11331	4.36544	5.86117	27.2683	17.3948	8.57426e-06	0.000721163	3.84288
A0A9L0SQH0	extracellular matrix structural constituent [GO:0005201]			1016	1037	1408	5.89489	IS	QGDRGEAGAQGPMGPAGPAGAR_2_A0A9L0SQH0	A0A9L0SQH0_QGDRGEAGAQGPMGPAGPAGAR_2	COL2A1	29.5362	IS1	7.78529e+08	IS_vs_F	complete	5.11331	4.36544	5.86117	27.2683	17.3948	8.57426e-06	0.000721163	3.84288
A0A9L0SQH0	extracellular matrix structural constituent [GO:0005201]			1016	1037	1408	5.89489	IS	QGDRGEAGAQGPMGPAGPAGAR_2_A0A9L0SQH0	A0A9L0SQH0_QGDRGEAGAQGPMGPAGPAGAR_2	COL2A1	29.55	IS2	7.86043e+08	IS_vs_F	complete	5.11331	4.36544	5.86117	27.2683	17.3948	8.57426e-06	0.000721163	3.84288
A0A9L0SQH0	extracellular matrix structural constituent [GO:0005201]			1016	1037	1408	5.89489	F	QGDRGEAGAQGPMGPAGPAGAR_2_A0A9L0SQH0	A0A9L0SQH0_QGDRGEAGAQGPMGPAGPAGAR_2	COL2A1	24.6135	F1	2.56687e+07	IS_vs_F	complete	5.11331	4.36544	5.86117	27.2683	17.3948	8.57426e-06	0.000721163	3.84288
A0A9L0SQH0	extracellular matrix structural constituent [GO:0005201]			1016	1037	1408	5.89489	F	QGDRGEAGAQGPMGPAGPAGAR_2_A0A9L0SQH0	A0A9L0SQH0_QGDRGEAGAQGPMGPAGPAGAR_2	COL2A1	24.2461	F2	19897561	IS_vs_F	complete	5.11331	4.36544	5.86117	27.2683	17.3948	8.57426e-06	0.000721163	3.84288
A0A9L0T8W7	extracellular matrix structural constituent [GO:0005201]			1079	1100	1481	6.95476	IS	QGDRGEAGAQGPMGPAGPAGAR_2_A0A9L0T8W7	A0A9L0T8W7_QGDRGEAGAQGPMGPAGPAGAR_2	COL2A1	29.5362	IS1	7.78529e+08	IS_vs_F	complete	5.11331	4.36544	5.86117	27.2683	17.3948	8.57426e-06	0.000721163	3.84288
A0A9L0T8W7	extracellular matrix structural constituent [GO:0005201]			1079	1100	1481	6.95476	IS	QGDRGEAGAQGPMGPAGPAGAR_2_A0A9L0T8W7	A0A9L0T8W7_QGDRGEAGAQGPMGPAGPAGAR_2	COL2A1	29.55	IS2	7.86043e+08	IS_vs_F	complete	5.11331	4.36544	5.86117	27.2683	17.3948	8.57426e-06	0.000721163	3.84288
A0A9L0T8W7	extracellular matrix structural constituent [GO:0005201]			1079	1100	1481	6.95476	F	QGDRGEAGAQGPMGPAGPAGAR_2_A0A9L0T8W7	A0A9L0T8W7_QGDRGEAGAQGPMGPAGPAGAR_2	COL2A1	24.6135	F1	2.56687e+07	IS_vs_F	complete	5.11331	4.36544	5.86117	27.2683	17.3948	8.57426e-06	0.000721163	3.84288
A0A9L0T8W7	extracellular matrix structural constituent [GO:0005201]			1079	1100	1481	6.95476	F	QGDRGEAGAQGPMGPAGPAGAR_2_A0A9L0T8W7	A0A9L0T8W7_QGDRGEAGAQGPMGPAGPAGAR_2	COL2A1	24.2461	F2	19897561	IS_vs_F	complete	5.11331	4.36544	5.86117	27.2683	17.3948	8.57426e-06	0.000721163	3.84288
Q28396	extracellular matrix structural constituent [GO:0005201]		9796.ENSECAP00000048092;	1016	1037	1418	7.26375	IS	QGDRGEAGAQGPMGPAGPAGAR_2_Q28396	Q28396_QGDRGEAGAQGPMGPAGPAGAR_2	COL2A1	29.5362	IS1	7.78529e+08	IS_vs_F	complete	5.11331	4.36544	5.86117	27.2683	17.3948	8.57426e-06	0.000721163	3.84288
Q28396	extracellular matrix structural constituent [GO:0005201]		9796.ENSECAP00000048092;	1016	1037	1418	7.26375	IS	QGDRGEAGAQGPMGPAGPAGAR_2_Q28396	Q28396_QGDRGEAGAQGPMGPAGPAGAR_2	COL2A1	29.55	IS2	7.86043e+08	IS_vs_F	complete	5.11331	4.36544	5.86117	27.2683	17.3948	8.57426e-06	0.000721163	3.84288
Q28396	extracellular matrix structural constituent [GO:0005201]		9796.ENSECAP00000048092;	1016	1037	1418	7.26375	F	QGDRGEAGAQGPMGPAGPAGAR_2_Q28396	Q28396_QGDRGEAGAQGPMGPAGPAGAR_2	COL2A1	24.6135	F1	2.56687e+07	IS_vs_F	complete	5.11331	4.36544	5.86117	27.2683	17.3948	8.57426e-06	0.000721163	3.84288
Q28396	extracellular matrix structural constituent [GO:0005201]		9796.ENSECAP00000048092;	1016	1037	1418	7.26375	F	QGDRGEAGAQGPMGPAGPAGAR_2_Q28396	Q28396_QGDRGEAGAQGPMGPAGPAGAR_2	COL2A1	24.2461	F2	19897561	IS_vs_F	complete	5.11331	4.36544	5.86117	27.2683	17.3948	8.57426e-06	0.000721163	3.84288
A0A3Q2HU92	calcium ion binding [GO:0005509]; carbohydrate binding [GO:0030246]; hyaluronic acid binding [GO:0005540]	cell adhesion [GO:0007155]; central nervous system development [GO:0007417]; glial cell differentiation [GO:0010001]; positive regulation of neuroblast proliferation [GO:0002052]; skeletal system development [GO:0001501]	9796.ENSECAP00000038831;	104	124	2346	8.4399	IS	VSLPNYPAIPTDATLELQNLR_2_A0A3Q2HU92	A0A3Q2HU92_VSLPNYPAIPTDATLELQNLR_2	ACAN	34.1162	IS1	1.86205e+10	IS_vs_F	complete	3.78683	3.10704	4.46663	31.5008	14.1722	2.43098e-05	0.00110493	3.17351
A0A3Q2HU92	calcium ion binding [GO:0005509]; carbohydrate binding [GO:0030246]; hyaluronic acid binding [GO:0005540]	cell adhesion [GO:0007155]; central nervous system development [GO:0007417]; glial cell differentiation [GO:0010001]; positive regulation of neuroblast proliferation [GO:0002052]; skeletal system development [GO:0001501]	9796.ENSECAP00000038831;	104	124	2346	8.4399	IS	VSLPNYPAIPTDATLELQNLR_2_A0A3Q2HU92	A0A3Q2HU92_VSLPNYPAIPTDATLELQNLR_2	ACAN	34.2289	IS2	2.01332e+10	IS_vs_F	complete	3.78683	3.10704	4.46663	31.5008	14.1722	2.43098e-05	0.00110493	3.17351
A0A3Q2HU92	calcium ion binding [GO:0005509]; carbohydrate binding [GO:0030246]; hyaluronic acid binding [GO:0005540]	cell adhesion [GO:0007155]; central nervous system development [GO:0007417]; glial cell differentiation [GO:0010001]; positive regulation of neuroblast proliferation [GO:0002052]; skeletal system development [GO:0001501]	9796.ENSECAP00000038831;	104	124	2346	8.4399	F	VSLPNYPAIPTDATLELQNLR_2_A0A3Q2HU92	A0A3Q2HU92_VSLPNYPAIPTDATLELQNLR_2	ACAN	30.3217	F1	1.34194e+09	IS_vs_F	complete	3.78683	3.10704	4.46663	31.5008	14.1722	2.43098e-05	0.00110493	3.17351
A0A3Q2HU92	calcium ion binding [GO:0005509]; carbohydrate binding [GO:0030246]; hyaluronic acid binding [GO:0005540]	cell adhesion [GO:0007155]; central nervous system development [GO:0007417]; glial cell differentiation [GO:0010001]; positive regulation of neuroblast proliferation [GO:0002052]; skeletal system development [GO:0001501]	9796.ENSECAP00000038831;	104	124	2346	8.4399	F	VSLPNYPAIPTDATLELQNLR_2_A0A3Q2HU92	A0A3Q2HU92_VSLPNYPAIPTDATLELQNLR_2	ACAN	30.4497	F2	1.46646e+09	IS_vs_F	complete	3.78683	3.10704	4.46663	31.5008	14.1722	2.43098e-05	0.00110493	3.17351
A0A9L0S3L1	carbohydrate binding [GO:0030246]; hyaluronic acid binding [GO:0005540]	cell adhesion [GO:0007155]		104	124	2476	7.99677	IS	VSLPNYPAIPTDATLELQNLR_2_A0A9L0S3L1	A0A9L0S3L1_VSLPNYPAIPTDATLELQNLR_2	ACAN	34.1162	IS1	1.86205e+10	IS_vs_F	complete	3.78683	3.10704	4.46663	31.5008	14.1722	2.43098e-05	0.00110493	3.17351
A0A9L0S3L1	carbohydrate binding [GO:0030246]; hyaluronic acid binding [GO:0005540]	cell adhesion [GO:0007155]		104	124	2476	7.99677	IS	VSLPNYPAIPTDATLELQNLR_2_A0A9L0S3L1	A0A9L0S3L1_VSLPNYPAIPTDATLELQNLR_2	ACAN	34.2289	IS2	2.01332e+10	IS_vs_F	complete	3.78683	3.10704	4.46663	31.5008	14.1722	2.43098e-05	0.00110493	3.17351
A0A9L0S3L1	carbohydrate binding [GO:0030246]; hyaluronic acid binding [GO:0005540]	cell adhesion [GO:0007155]		104	124	2476	7.99677	F	VSLPNYPAIPTDATLELQNLR_2_A0A9L0S3L1	A0A9L0S3L1_VSLPNYPAIPTDATLELQNLR_2	ACAN	30.3217	F1	1.34194e+09	IS_vs_F	complete	3.78683	3.10704	4.46663	31.5008	14.1722	2.43098e-05	0.00110493	3.17351
A0A9L0S3L1	carbohydrate binding [GO:0030246]; hyaluronic acid binding [GO:0005540]	cell adhesion [GO:0007155]		104	124	2476	7.99677	F	VSLPNYPAIPTDATLELQNLR_2_A0A9L0S3L1	A0A9L0S3L1_VSLPNYPAIPTDATLELQNLR_2	ACAN	30.4497	F2	1.46646e+09	IS_vs_F	complete	3.78683	3.10704	4.46663	31.5008	14.1722	2.43098e-05	0.00110493	3.17351
A0A9L0S4J8	carbohydrate binding [GO:0030246]; hyaluronic acid binding [GO:0005540]	cell adhesion [GO:0007155]		104	124	2581	7.67145	IS	VSLPNYPAIPTDATLELQNLR_2_A0A9L0S4J8	A0A9L0S4J8_VSLPNYPAIPTDATLELQNLR_2	ACAN	34.1162	IS1	1.86205e+10	IS_vs_F	complete	3.78683	3.10704	4.46663	31.5008	14.1722	2.43098e-05	0.00110493	3.17351
A0A9L0S4J8	carbohydrate binding [GO:0030246]; hyaluronic acid binding [GO:0005540]	cell adhesion [GO:0007155]		104	124	2581	7.67145	IS	VSLPNYPAIPTDATLELQNLR_2_A0A9L0S4J8	A0A9L0S4J8_VSLPNYPAIPTDATLELQNLR_2	ACAN	34.2289	IS2	2.01332e+10	IS_vs_F	complete	3.78683	3.10704	4.46663	31.5008	14.1722	2.43098e-05	0.00110493	3.17351
A0A9L0S4J8	carbohydrate binding [GO:0030246]; hyaluronic acid binding [GO:0005540]	cell adhesion [GO:0007155]		104	124	2581	7.67145	F	VSLPNYPAIPTDATLELQNLR_2_A0A9L0S4J8	A0A9L0S4J8_VSLPNYPAIPTDATLELQNLR_2	ACAN	30.3217	F1	1.34194e+09	IS_vs_F	complete	3.78683	3.10704	4.46663	31.5008	14.1722	2.43098e-05	0.00110493	3.17351
A0A9L0S4J8	carbohydrate binding [GO:0030246]; hyaluronic acid binding [GO:0005540]	cell adhesion [GO:0007155]		104	124	2581	7.67145	F	VSLPNYPAIPTDATLELQNLR_2_A0A9L0S4J8	A0A9L0S4J8_VSLPNYPAIPTDATLELQNLR_2	ACAN	30.4497	F2	1.46646e+09	IS_vs_F	complete	3.78683	3.10704	4.46663	31.5008	14.1722	2.43098e-05	0.00110493	3.17351
A0A9L0S6F6	carbohydrate binding [GO:0030246]; hyaluronic acid binding [GO:0005540]	cell adhesion [GO:0007155]		104	124	2371	8.35091	IS	VSLPNYPAIPTDATLELQNLR_2_A0A9L0S6F6	A0A9L0S6F6_VSLPNYPAIPTDATLELQNLR_2	ACAN	34.1162	IS1	1.86205e+10	IS_vs_F	complete	3.78683	3.10704	4.46663	31.5008	14.1722	2.43098e-05	0.00110493	3.17351
A0A9L0S6F6	carbohydrate binding [GO:0030246]; hyaluronic acid binding [GO:0005540]	cell adhesion [GO:0007155]		104	124	2371	8.35091	IS	VSLPNYPAIPTDATLELQNLR_2_A0A9L0S6F6	A0A9L0S6F6_VSLPNYPAIPTDATLELQNLR_2	ACAN	34.2289	IS2	2.01332e+10	IS_vs_F	complete	3.78683	3.10704	4.46663	31.5008	14.1722	2.43098e-05	0.00110493	3.17351
A0A9L0S6F6	carbohydrate binding [GO:0030246]; hyaluronic acid binding [GO:0005540]	cell adhesion [GO:0007155]		104	124	2371	8.35091	F	VSLPNYPAIPTDATLELQNLR_2_A0A9L0S6F6	A0A9L0S6F6_VSLPNYPAIPTDATLELQNLR_2	ACAN	30.3217	F1	1.34194e+09	IS_vs_F	complete	3.78683	3.10704	4.46663	31.5008	14.1722	2.43098e-05	0.00110493	3.17351
A0A9L0S6F6	carbohydrate binding [GO:0030246]; hyaluronic acid binding [GO:0005540]	cell adhesion [GO:0007155]		104	124	2371	8.35091	F	VSLPNYPAIPTDATLELQNLR_2_A0A9L0S6F6	A0A9L0S6F6_VSLPNYPAIPTDATLELQNLR_2	ACAN	30.4497	F2	1.46646e+09	IS_vs_F	complete	3.78683	3.10704	4.46663	31.5008	14.1722	2.43098e-05	0.00110493	3.17351
A0A9L0SCK6	carbohydrate binding [GO:0030246]; hyaluronic acid binding [GO:0005540]	cell adhesion [GO:0007155]		104	124	2371	8.35091	IS	VSLPNYPAIPTDATLELQNLR_2_A0A9L0SCK6	A0A9L0SCK6_VSLPNYPAIPTDATLELQNLR_2	ACAN	34.1162	IS1	1.86205e+10	IS_vs_F	complete	3.78683	3.10704	4.46663	31.5008	14.1722	2.43098e-05	0.00110493	3.17351
A0A9L0SCK6	carbohydrate binding [GO:0030246]; hyaluronic acid binding [GO:0005540]	cell adhesion [GO:0007155]		104	124	2371	8.35091	IS	VSLPNYPAIPTDATLELQNLR_2_A0A9L0SCK6	A0A9L0SCK6_VSLPNYPAIPTDATLELQNLR_2	ACAN	34.2289	IS2	2.01332e+10	IS_vs_F	complete	3.78683	3.10704	4.46663	31.5008	14.1722	2.43098e-05	0.00110493	3.17351
A0A9L0SCK6	carbohydrate binding [GO:0030246]; hyaluronic acid binding [GO:0005540]	cell adhesion [GO:0007155]		104	124	2371	8.35091	F	VSLPNYPAIPTDATLELQNLR_2_A0A9L0SCK6	A0A9L0SCK6_VSLPNYPAIPTDATLELQNLR_2	ACAN	30.3217	F1	1.34194e+09	IS_vs_F	complete	3.78683	3.10704	4.46663	31.5008	14.1722	2.43098e-05	0.00110493	3.17351
A0A9L0SCK6	carbohydrate binding [GO:0030246]; hyaluronic acid binding [GO:0005540]	cell adhesion [GO:0007155]		104	124	2371	8.35091	F	VSLPNYPAIPTDATLELQNLR_2_A0A9L0SCK6	A0A9L0SCK6_VSLPNYPAIPTDATLELQNLR_2	ACAN	30.4497	F2	1.46646e+09	IS_vs_F	complete	3.78683	3.10704	4.46663	31.5008	14.1722	2.43098e-05	0.00110493	3.17351
A0A9L0SGJ6	calcium ion binding [GO:0005509]; carbohydrate binding [GO:0030246]; hyaluronic acid binding [GO:0005540]	cell adhesion [GO:0007155]		104	124	2474	6.91188	IS	VSLPNYPAIPTDATLELQNLR_2_A0A9L0SGJ6	A0A9L0SGJ6_VSLPNYPAIPTDATLELQNLR_2	ACAN	34.1162	IS1	1.86205e+10	IS_vs_F	complete	3.78683	3.10704	4.46663	31.5008	14.1722	2.43098e-05	0.00110493	3.17351
A0A9L0SGJ6	calcium ion binding [GO:0005509]; carbohydrate binding [GO:0030246]; hyaluronic acid binding [GO:0005540]	cell adhesion [GO:0007155]		104	124	2474	6.91188	IS	VSLPNYPAIPTDATLELQNLR_2_A0A9L0SGJ6	A0A9L0SGJ6_VSLPNYPAIPTDATLELQNLR_2	ACAN	34.2289	IS2	2.01332e+10	IS_vs_F	complete	3.78683	3.10704	4.46663	31.5008	14.1722	2.43098e-05	0.00110493	3.17351
A0A9L0SGJ6	calcium ion binding [GO:0005509]; carbohydrate binding [GO:0030246]; hyaluronic acid binding [GO:0005540]	cell adhesion [GO:0007155]		104	124	2474	6.91188	F	VSLPNYPAIPTDATLELQNLR_2_A0A9L0SGJ6	A0A9L0SGJ6_VSLPNYPAIPTDATLELQNLR_2	ACAN	30.3217	F1	1.34194e+09	IS_vs_F	complete	3.78683	3.10704	4.46663	31.5008	14.1722	2.43098e-05	0.00110493	3.17351
A0A9L0SGJ6	calcium ion binding [GO:0005509]; carbohydrate binding [GO:0030246]; hyaluronic acid binding [GO:0005540]	cell adhesion [GO:0007155]		104	124	2474	6.91188	F	VSLPNYPAIPTDATLELQNLR_2_A0A9L0SGJ6	A0A9L0SGJ6_VSLPNYPAIPTDATLELQNLR_2	ACAN	30.4497	F2	1.46646e+09	IS_vs_F	complete	3.78683	3.10704	4.46663	31.5008	14.1722	2.43098e-05	0.00110493	3.17351
A0A9L0SGV4	carbohydrate binding [GO:0030246]; hyaluronic acid binding [GO:0005540]	cell adhesion [GO:0007155]		104	124	2581	7.67145	IS	VSLPNYPAIPTDATLELQNLR_2_A0A9L0SGV4	A0A9L0SGV4_VSLPNYPAIPTDATLELQNLR_2	ACAN	34.1162	IS1	1.86205e+10	IS_vs_F	complete	3.78683	3.10704	4.46663	31.5008	14.1722	2.43098e-05	0.00110493	3.17351
A0A9L0SGV4	carbohydrate binding [GO:0030246]; hyaluronic acid binding [GO:0005540]	cell adhesion [GO:0007155]		104	124	2581	7.67145	IS	VSLPNYPAIPTDATLELQNLR_2_A0A9L0SGV4	A0A9L0SGV4_VSLPNYPAIPTDATLELQNLR_2	ACAN	34.2289	IS2	2.01332e+10	IS_vs_F	complete	3.78683	3.10704	4.46663	31.5008	14.1722	2.43098e-05	0.00110493	3.17351
A0A9L0SGV4	carbohydrate binding [GO:0030246]; hyaluronic acid binding [GO:0005540]	cell adhesion [GO:0007155]		104	124	2581	7.67145	F	VSLPNYPAIPTDATLELQNLR_2_A0A9L0SGV4	A0A9L0SGV4_VSLPNYPAIPTDATLELQNLR_2	ACAN	30.3217	F1	1.34194e+09	IS_vs_F	complete	3.78683	3.10704	4.46663	31.5008	14.1722	2.43098e-05	0.00110493	3.17351
A0A9L0SGV4	carbohydrate binding [GO:0030246]; hyaluronic acid binding [GO:0005540]	cell adhesion [GO:0007155]		104	124	2581	7.67145	F	VSLPNYPAIPTDATLELQNLR_2_A0A9L0SGV4	A0A9L0SGV4_VSLPNYPAIPTDATLELQNLR_2	ACAN	30.4497	F2	1.46646e+09	IS_vs_F	complete	3.78683	3.10704	4.46663	31.5008	14.1722	2.43098e-05	0.00110493	3.17351
A0A9L0SRH2	carbohydrate binding [GO:0030246]; hyaluronic acid binding [GO:0005540]	cell adhesion [GO:0007155]		104	124	2539	7.79835	IS	VSLPNYPAIPTDATLELQNLR_2_A0A9L0SRH2	A0A9L0SRH2_VSLPNYPAIPTDATLELQNLR_2	ACAN	34.1162	IS1	1.86205e+10	IS_vs_F	complete	3.78683	3.10704	4.46663	31.5008	14.1722	2.43098e-05	0.00110493	3.17351
A0A9L0SRH2	carbohydrate binding [GO:0030246]; hyaluronic acid binding [GO:0005540]	cell adhesion [GO:0007155]		104	124	2539	7.79835	IS	VSLPNYPAIPTDATLELQNLR_2_A0A9L0SRH2	A0A9L0SRH2_VSLPNYPAIPTDATLELQNLR_2	ACAN	34.2289	IS2	2.01332e+10	IS_vs_F	complete	3.78683	3.10704	4.46663	31.5008	14.1722	2.43098e-05	0.00110493	3.17351
A0A9L0SRH2	carbohydrate binding [GO:0030246]; hyaluronic acid binding [GO:0005540]	cell adhesion [GO:0007155]		104	124	2539	7.79835	F	VSLPNYPAIPTDATLELQNLR_2_A0A9L0SRH2	A0A9L0SRH2_VSLPNYPAIPTDATLELQNLR_2	ACAN	30.3217	F1	1.34194e+09	IS_vs_F	complete	3.78683	3.10704	4.46663	31.5008	14.1722	2.43098e-05	0.00110493	3.17351
A0A9L0SRH2	carbohydrate binding [GO:0030246]; hyaluronic acid binding [GO:0005540]	cell adhesion [GO:0007155]		104	124	2539	7.79835	F	VSLPNYPAIPTDATLELQNLR_2_A0A9L0SRH2	A0A9L0SRH2_VSLPNYPAIPTDATLELQNLR_2	ACAN	30.4497	F2	1.46646e+09	IS_vs_F	complete	3.78683	3.10704	4.46663	31.5008	14.1722	2.43098e-05	0.00110493	3.17351
A0A9L0SU06	carbohydrate binding [GO:0030246]; hyaluronic acid binding [GO:0005540]	cell adhesion [GO:0007155]		104	124	2560	7.73438	IS	VSLPNYPAIPTDATLELQNLR_2_A0A9L0SU06	A0A9L0SU06_VSLPNYPAIPTDATLELQNLR_2	ACAN	34.1162	IS1	1.86205e+10	IS_vs_F	complete	3.78683	3.10704	4.46663	31.5008	14.1722	2.43098e-05	0.00110493	3.17351
A0A9L0SU06	carbohydrate binding [GO:0030246]; hyaluronic acid binding [GO:0005540]	cell adhesion [GO:0007155]		104	124	2560	7.73438	IS	VSLPNYPAIPTDATLELQNLR_2_A0A9L0SU06	A0A9L0SU06_VSLPNYPAIPTDATLELQNLR_2	ACAN	34.2289	IS2	2.01332e+10	IS_vs_F	complete	3.78683	3.10704	4.46663	31.5008	14.1722	2.43098e-05	0.00110493	3.17351
A0A9L0SU06	carbohydrate binding [GO:0030246]; hyaluronic acid binding [GO:0005540]	cell adhesion [GO:0007155]		104	124	2560	7.73438	F	VSLPNYPAIPTDATLELQNLR_2_A0A9L0SU06	A0A9L0SU06_VSLPNYPAIPTDATLELQNLR_2	ACAN	30.3217	F1	1.34194e+09	IS_vs_F	complete	3.78683	3.10704	4.46663	31.5008	14.1722	2.43098e-05	0.00110493	3.17351
A0A9L0SU06	carbohydrate binding [GO:0030246]; hyaluronic acid binding [GO:0005540]	cell adhesion [GO:0007155]		104	124	2560	7.73438	F	VSLPNYPAIPTDATLELQNLR_2_A0A9L0SU06	A0A9L0SU06_VSLPNYPAIPTDATLELQNLR_2	ACAN	30.4497	F2	1.46646e+09	IS_vs_F	complete	3.78683	3.10704	4.46663	31.5008	14.1722	2.43098e-05	0.00110493	3.17351
F7C3C6	carbohydrate binding [GO:0030246]; hyaluronic acid binding [GO:0005540]	cartilage condensation [GO:0001502]; cell adhesion [GO:0007155]; chondrocyte development [GO:0002063]; collagen fibril organization [GO:0030199]; heart development [GO:0007507]; proteoglycan biosynthetic process [GO:0030166]		104	124	2665	7.42964	IS	VSLPNYPAIPTDATLELQNLR_2_F7C3C6	F7C3C6_VSLPNYPAIPTDATLELQNLR_2	ACAN	34.1162	IS1	1.86205e+10	IS_vs_F	complete	3.78683	3.10704	4.46663	31.5008	14.1722	2.43098e-05	0.00110493	3.17351
F7C3C6	carbohydrate binding [GO:0030246]; hyaluronic acid binding [GO:0005540]	cartilage condensation [GO:0001502]; cell adhesion [GO:0007155]; chondrocyte development [GO:0002063]; collagen fibril organization [GO:0030199]; heart development [GO:0007507]; proteoglycan biosynthetic process [GO:0030166]		104	124	2665	7.42964	IS	VSLPNYPAIPTDATLELQNLR_2_F7C3C6	F7C3C6_VSLPNYPAIPTDATLELQNLR_2	ACAN	34.2289	IS2	2.01332e+10	IS_vs_F	complete	3.78683	3.10704	4.46663	31.5008	14.1722	2.43098e-05	0.00110493	3.17351
F7C3C6	carbohydrate binding [GO:0030246]; hyaluronic acid binding [GO:0005540]	cartilage condensation [GO:0001502]; cell adhesion [GO:0007155]; chondrocyte development [GO:0002063]; collagen fibril organization [GO:0030199]; heart development [GO:0007507]; proteoglycan biosynthetic process [GO:0030166]		104	124	2665	7.42964	F	VSLPNYPAIPTDATLELQNLR_2_F7C3C6	F7C3C6_VSLPNYPAIPTDATLELQNLR_2	ACAN	30.3217	F1	1.34194e+09	IS_vs_F	complete	3.78683	3.10704	4.46663	31.5008	14.1722	2.43098e-05	0.00110493	3.17351
F7C3C6	carbohydrate binding [GO:0030246]; hyaluronic acid binding [GO:0005540]	cartilage condensation [GO:0001502]; cell adhesion [GO:0007155]; chondrocyte development [GO:0002063]; collagen fibril organization [GO:0030199]; heart development [GO:0007507]; proteoglycan biosynthetic process [GO:0030166]		104	124	2665	7.42964	F	VSLPNYPAIPTDATLELQNLR_2_F7C3C6	F7C3C6_VSLPNYPAIPTDATLELQNLR_2	ACAN	30.4497	F2	1.46646e+09	IS_vs_F	complete	3.78683	3.10704	4.46663	31.5008	14.1722	2.43098e-05	0.00110493	3.17351
A0A3Q2HU92	calcium ion binding [GO:0005509]; carbohydrate binding [GO:0030246]; hyaluronic acid binding [GO:0005540]	cell adhesion [GO:0007155]; central nervous system development [GO:0007417]; glial cell differentiation [GO:0010001]; positive regulation of neuroblast proliferation [GO:0002052]; skeletal system development [GO:0001501]	9796.ENSECAP00000038831;	174	210	2346	8.4399	IS	ACLQNSAIIATPEQLQAAYEDGFHQCDAGWLADQTVR_3_A0A3Q2HU92	A0A3Q2HU92_ACLQNSAIIATPEQLQAAYEDGFHQCDAGWLADQTVR_3	ACAN	31.1544	IS1	2.39001e+09	IS_vs_F_HA	complete	5.94217	5.11182	6.77252	27.8584	18.2065	6.79276e-06	0.00130009	3.97562
A0A3Q2HU92	calcium ion binding [GO:0005509]; carbohydrate binding [GO:0030246]; hyaluronic acid binding [GO:0005540]	cell adhesion [GO:0007155]; central nervous system development [GO:0007417]; glial cell differentiation [GO:0010001]; positive regulation of neuroblast proliferation [GO:0002052]; skeletal system development [GO:0001501]	9796.ENSECAP00000038831;	174	210	2346	8.4399	IS	ACLQNSAIIATPEQLQAAYEDGFHQCDAGWLADQTVR_3_A0A3Q2HU92	A0A3Q2HU92_ACLQNSAIIATPEQLQAAYEDGFHQCDAGWLADQTVR_3	ACAN	31.2929	IS2	2.63092e+09	IS_vs_F_HA	complete	5.94217	5.11182	6.77252	27.8584	18.2065	6.79276e-06	0.00130009	3.97562
A0A3Q2HU92	calcium ion binding [GO:0005509]; carbohydrate binding [GO:0030246]; hyaluronic acid binding [GO:0005540]	cell adhesion [GO:0007155]; central nervous system development [GO:0007417]; glial cell differentiation [GO:0010001]; positive regulation of neuroblast proliferation [GO:0002052]; skeletal system development [GO:0001501]	9796.ENSECAP00000038831;	174	210	2346	8.4399	F_HA	ACLQNSAIIATPEQLQAAYEDGFHQCDAGWLADQTVR_3_A0A3Q2HU92	A0A3Q2HU92_ACLQNSAIIATPEQLQAAYEDGFHQCDAGWLADQTVR_3	ACAN	25.1682	F_HA1	3.77048e+07	IS_vs_F_HA	complete	5.94217	5.11182	6.77252	27.8584	18.2065	6.79276e-06	0.00130009	3.97562
A0A3Q2HU92	calcium ion binding [GO:0005509]; carbohydrate binding [GO:0030246]; hyaluronic acid binding [GO:0005540]	cell adhesion [GO:0007155]; central nervous system development [GO:0007417]; glial cell differentiation [GO:0010001]; positive regulation of neuroblast proliferation [GO:0002052]; skeletal system development [GO:0001501]	9796.ENSECAP00000038831;	174	210	2346	8.4399	F_HA	ACLQNSAIIATPEQLQAAYEDGFHQCDAGWLADQTVR_3_A0A3Q2HU92	A0A3Q2HU92_ACLQNSAIIATPEQLQAAYEDGFHQCDAGWLADQTVR_3	ACAN	25.3947	F_HA2	4.41132e+07	IS_vs_F_HA	complete	5.94217	5.11182	6.77252	27.8584	18.2065	6.79276e-06	0.00130009	3.97562
A0A9L0S3L1	carbohydrate binding [GO:0030246]; hyaluronic acid binding [GO:0005540]	cell adhesion [GO:0007155]		174	210	2476	7.99677	IS	ACLQNSAIIATPEQLQAAYEDGFHQCDAGWLADQTVR_3_A0A9L0S3L1	A0A9L0S3L1_ACLQNSAIIATPEQLQAAYEDGFHQCDAGWLADQTVR_3	ACAN	31.1544	IS1	2.39001e+09	IS_vs_F_HA	complete	5.94217	5.11182	6.77252	27.8584	18.2065	6.79276e-06	0.00130009	3.97562
A0A9L0S3L1	carbohydrate binding [GO:0030246]; hyaluronic acid binding [GO:0005540]	cell adhesion [GO:0007155]		174	210	2476	7.99677	IS	ACLQNSAIIATPEQLQAAYEDGFHQCDAGWLADQTVR_3_A0A9L0S3L1	A0A9L0S3L1_ACLQNSAIIATPEQLQAAYEDGFHQCDAGWLADQTVR_3	ACAN	31.2929	IS2	2.63092e+09	IS_vs_F_HA	complete	5.94217	5.11182	6.77252	27.8584	18.2065	6.79276e-06	0.00130009	3.97562
A0A9L0S3L1	carbohydrate binding [GO:0030246]; hyaluronic acid binding [GO:0005540]	cell adhesion [GO:0007155]		174	210	2476	7.99677	F_HA	ACLQNSAIIATPEQLQAAYEDGFHQCDAGWLADQTVR_3_A0A9L0S3L1	A0A9L0S3L1_ACLQNSAIIATPEQLQAAYEDGFHQCDAGWLADQTVR_3	ACAN	25.1682	F_HA1	3.77048e+07	IS_vs_F_HA	complete	5.94217	5.11182	6.77252	27.8584	18.2065	6.79276e-06	0.00130009	3.97562
A0A9L0S3L1	carbohydrate binding [GO:0030246]; hyaluronic acid binding [GO:0005540]	cell adhesion [GO:0007155]		174	210	2476	7.99677	F_HA	ACLQNSAIIATPEQLQAAYEDGFHQCDAGWLADQTVR_3_A0A9L0S3L1	A0A9L0S3L1_ACLQNSAIIATPEQLQAAYEDGFHQCDAGWLADQTVR_3	ACAN	25.3947	F_HA2	4.41132e+07	IS_vs_F_HA	complete	5.94217	5.11182	6.77252	27.8584	18.2065	6.79276e-06	0.00130009	3.97562
A0A9L0S4J8	carbohydrate binding [GO:0030246]; hyaluronic acid binding [GO:0005540]	cell adhesion [GO:0007155]		174	210	2581	7.67145	IS	ACLQNSAIIATPEQLQAAYEDGFHQCDAGWLADQTVR_3_A0A9L0S4J8	A0A9L0S4J8_ACLQNSAIIATPEQLQAAYEDGFHQCDAGWLADQTVR_3	ACAN	31.1544	IS1	2.39001e+09	IS_vs_F_HA	complete	5.94217	5.11182	6.77252	27.8584	18.2065	6.79276e-06	0.00130009	3.97562
A0A9L0S4J8	carbohydrate binding [GO:0030246]; hyaluronic acid binding [GO:0005540]	cell adhesion [GO:0007155]		174	210	2581	7.67145	IS	ACLQNSAIIATPEQLQAAYEDGFHQCDAGWLADQTVR_3_A0A9L0S4J8	A0A9L0S4J8_ACLQNSAIIATPEQLQAAYEDGFHQCDAGWLADQTVR_3	ACAN	31.2929	IS2	2.63092e+09	IS_vs_F_HA	complete	5.94217	5.11182	6.77252	27.8584	18.2065	6.79276e-06	0.00130009	3.97562
A0A9L0S4J8	carbohydrate binding [GO:0030246]; hyaluronic acid binding [GO:0005540]	cell adhesion [GO:0007155]		174	210	2581	7.67145	F_HA	ACLQNSAIIATPEQLQAAYEDGFHQCDAGWLADQTVR_3_A0A9L0S4J8	A0A9L0S4J8_ACLQNSAIIATPEQLQAAYEDGFHQCDAGWLADQTVR_3	ACAN	25.1682	F_HA1	3.77048e+07	IS_vs_F_HA	complete	5.94217	5.11182	6.77252	27.8584	18.2065	6.79276e-06	0.00130009	3.97562
A0A9L0S4J8	carbohydrate binding [GO:0030246]; hyaluronic acid binding [GO:0005540]	cell adhesion [GO:0007155]		174	210	2581	7.67145	F_HA	ACLQNSAIIATPEQLQAAYEDGFHQCDAGWLADQTVR_3_A0A9L0S4J8	A0A9L0S4J8_ACLQNSAIIATPEQLQAAYEDGFHQCDAGWLADQTVR_3	ACAN	25.3947	F_HA2	4.41132e+07	IS_vs_F_HA	complete	5.94217	5.11182	6.77252	27.8584	18.2065	6.79276e-06	0.00130009	3.97562
A0A9L0S6F6	carbohydrate binding [GO:0030246]; hyaluronic acid binding [GO:0005540]	cell adhesion [GO:0007155]		174	210	2371	8.35091	IS	ACLQNSAIIATPEQLQAAYEDGFHQCDAGWLADQTVR_3_A0A9L0S6F6	A0A9L0S6F6_ACLQNSAIIATPEQLQAAYEDGFHQCDAGWLADQTVR_3	ACAN	31.1544	IS1	2.39001e+09	IS_vs_F_HA	complete	5.94217	5.11182	6.77252	27.8584	18.2065	6.79276e-06	0.00130009	3.97562
A0A9L0S6F6	carbohydrate binding [GO:0030246]; hyaluronic acid binding [GO:0005540]	cell adhesion [GO:0007155]		174	210	2371	8.35091	IS	ACLQNSAIIATPEQLQAAYEDGFHQCDAGWLADQTVR_3_A0A9L0S6F6	A0A9L0S6F6_ACLQNSAIIATPEQLQAAYEDGFHQCDAGWLADQTVR_3	ACAN	31.2929	IS2	2.63092e+09	IS_vs_F_HA	complete	5.94217	5.11182	6.77252	27.8584	18.2065	6.79276e-06	0.00130009	3.97562
A0A9L0S6F6	carbohydrate binding [GO:0030246]; hyaluronic acid binding [GO:0005540]	cell adhesion [GO:0007155]		174	210	2371	8.35091	F_HA	ACLQNSAIIATPEQLQAAYEDGFHQCDAGWLADQTVR_3_A0A9L0S6F6	A0A9L0S6F6_ACLQNSAIIATPEQLQAAYEDGFHQCDAGWLADQTVR_3	ACAN	25.1682	F_HA1	3.77048e+07	IS_vs_F_HA	complete	5.94217	5.11182	6.77252	27.8584	18.2065	6.79276e-06	0.00130009	3.97562
A0A9L0S6F6	carbohydrate binding [GO:0030246]; hyaluronic acid binding [GO:0005540]	cell adhesion [GO:0007155]		174	210	2371	8.35091	F_HA	ACLQNSAIIATPEQLQAAYEDGFHQCDAGWLADQTVR_3_A0A9L0S6F6	A0A9L0S6F6_ACLQNSAIIATPEQLQAAYEDGFHQCDAGWLADQTVR_3	ACAN	25.3947	F_HA2	4.41132e+07	IS_vs_F_HA	complete	5.94217	5.11182	6.77252	27.8584	18.2065	6.79276e-06	0.00130009	3.97562
A0A9L0SCK6	carbohydrate binding [GO:0030246]; hyaluronic acid binding [GO:0005540]	cell adhesion [GO:0007155]		174	210	2371	8.35091	IS	ACLQNSAIIATPEQLQAAYEDGFHQCDAGWLADQTVR_3_A0A9L0SCK6	A0A9L0SCK6_ACLQNSAIIATPEQLQAAYEDGFHQCDAGWLADQTVR_3	ACAN	31.1544	IS1	2.39001e+09	IS_vs_F_HA	complete	5.94217	5.11182	6.77252	27.8584	18.2065	6.79276e-06	0.00130009	3.97562
A0A9L0SCK6	carbohydrate binding [GO:0030246]; hyaluronic acid binding [GO:0005540]	cell adhesion [GO:0007155]		174	210	2371	8.35091	IS	ACLQNSAIIATPEQLQAAYEDGFHQCDAGWLADQTVR_3_A0A9L0SCK6	A0A9L0SCK6_ACLQNSAIIATPEQLQAAYEDGFHQCDAGWLADQTVR_3	ACAN	31.2929	IS2	2.63092e+09	IS_vs_F_HA	complete	5.94217	5.11182	6.77252	27.8584	18.2065	6.79276e-06	0.00130009	3.97562
A0A9L0SCK6	carbohydrate binding [GO:0030246]; hyaluronic acid binding [GO:0005540]	cell adhesion [GO:0007155]		174	210	2371	8.35091	F_HA	ACLQNSAIIATPEQLQAAYEDGFHQCDAGWLADQTVR_3_A0A9L0SCK6	A0A9L0SCK6_ACLQNSAIIATPEQLQAAYEDGFHQCDAGWLADQTVR_3	ACAN	25.1682	F_HA1	3.77048e+07	IS_vs_F_HA	complete	5.94217	5.11182	6.77252	27.8584	18.2065	6.79276e-06	0.00130009	3.97562
A0A9L0SCK6	carbohydrate binding [GO:0030246]; hyaluronic acid binding [GO:0005540]	cell adhesion [GO:0007155]		174	210	2371	8.35091	F_HA	ACLQNSAIIATPEQLQAAYEDGFHQCDAGWLADQTVR_3_A0A9L0SCK6	A0A9L0SCK6_ACLQNSAIIATPEQLQAAYEDGFHQCDAGWLADQTVR_3	ACAN	25.3947	F_HA2	4.41132e+07	IS_vs_F_HA	complete	5.94217	5.11182	6.77252	27.8584	18.2065	6.79276e-06	0.00130009	3.97562
A0A9L0SGJ6	calcium ion binding [GO:0005509]; carbohydrate binding [GO:0030246]; hyaluronic acid binding [GO:0005540]	cell adhesion [GO:0007155]		174	210	2474	6.91188	IS	ACLQNSAIIATPEQLQAAYEDGFHQCDAGWLADQTVR_3_A0A9L0SGJ6	A0A9L0SGJ6_ACLQNSAIIATPEQLQAAYEDGFHQCDAGWLADQTVR_3	ACAN	31.1544	IS1	2.39001e+09	IS_vs_F_HA	complete	5.94217	5.11182	6.77252	27.8584	18.2065	6.79276e-06	0.00130009	3.97562
A0A9L0SGJ6	calcium ion binding [GO:0005509]; carbohydrate binding [GO:0030246]; hyaluronic acid binding [GO:0005540]	cell adhesion [GO:0007155]		174	210	2474	6.91188	IS	ACLQNSAIIATPEQLQAAYEDGFHQCDAGWLADQTVR_3_A0A9L0SGJ6	A0A9L0SGJ6_ACLQNSAIIATPEQLQAAYEDGFHQCDAGWLADQTVR_3	ACAN	31.2929	IS2	2.63092e+09	IS_vs_F_HA	complete	5.94217	5.11182	6.77252	27.8584	18.2065	6.79276e-06	0.00130009	3.97562
A0A9L0SGJ6	calcium ion binding [GO:0005509]; carbohydrate binding [GO:0030246]; hyaluronic acid binding [GO:0005540]	cell adhesion [GO:0007155]		174	210	2474	6.91188	F_HA	ACLQNSAIIATPEQLQAAYEDGFHQCDAGWLADQTVR_3_A0A9L0SGJ6	A0A9L0SGJ6_ACLQNSAIIATPEQLQAAYEDGFHQCDAGWLADQTVR_3	ACAN	25.1682	F_HA1	3.77048e+07	IS_vs_F_HA	complete	5.94217	5.11182	6.77252	27.8584	18.2065	6.79276e-06	0.00130009	3.97562
A0A9L0SGJ6	calcium ion binding [GO:0005509]; carbohydrate binding [GO:0030246]; hyaluronic acid binding [GO:0005540]	cell adhesion [GO:0007155]		174	210	2474	6.91188	F_HA	ACLQNSAIIATPEQLQAAYEDGFHQCDAGWLADQTVR_3_A0A9L0SGJ6	A0A9L0SGJ6_ACLQNSAIIATPEQLQAAYEDGFHQCDAGWLADQTVR_3	ACAN	25.3947	F_HA2	4.41132e+07	IS_vs_F_HA	complete	5.94217	5.11182	6.77252	27.8584	18.2065	6.79276e-06	0.00130009	3.97562
A0A9L0SGV4	carbohydrate binding [GO:0030246]; hyaluronic acid binding [GO:0005540]	cell adhesion [GO:0007155]		174	210	2581	7.67145	IS	ACLQNSAIIATPEQLQAAYEDGFHQCDAGWLADQTVR_3_A0A9L0SGV4	A0A9L0SGV4_ACLQNSAIIATPEQLQAAYEDGFHQCDAGWLADQTVR_3	ACAN	31.1544	IS1	2.39001e+09	IS_vs_F_HA	complete	5.94217	5.11182	6.77252	27.8584	18.2065	6.79276e-06	0.00130009	3.97562
A0A9L0SGV4	carbohydrate binding [GO:0030246]; hyaluronic acid binding [GO:0005540]	cell adhesion [GO:0007155]		174	210	2581	7.67145	IS	ACLQNSAIIATPEQLQAAYEDGFHQCDAGWLADQTVR_3_A0A9L0SGV4	A0A9L0SGV4_ACLQNSAIIATPEQLQAAYEDGFHQCDAGWLADQTVR_3	ACAN	31.2929	IS2	2.63092e+09	IS_vs_F_HA	complete	5.94217	5.11182	6.77252	27.8584	18.2065	6.79276e-06	0.00130009	3.97562
A0A9L0SGV4	carbohydrate binding [GO:0030246]; hyaluronic acid binding [GO:0005540]	cell adhesion [GO:0007155]		174	210	2581	7.67145	F_HA	ACLQNSAIIATPEQLQAAYEDGFHQCDAGWLADQTVR_3_A0A9L0SGV4	A0A9L0SGV4_ACLQNSAIIATPEQLQAAYEDGFHQCDAGWLADQTVR_3	ACAN	25.1682	F_HA1	3.77048e+07	IS_vs_F_HA	complete	5.94217	5.11182	6.77252	27.8584	18.2065	6.79276e-06	0.00130009	3.97562
A0A9L0SGV4	carbohydrate binding [GO:0030246]; hyaluronic acid binding [GO:0005540]	cell adhesion [GO:0007155]		174	210	2581	7.67145	F_HA	ACLQNSAIIATPEQLQAAYEDGFHQCDAGWLADQTVR_3_A0A9L0SGV4	A0A9L0SGV4_ACLQNSAIIATPEQLQAAYEDGFHQCDAGWLADQTVR_3	ACAN	25.3947	F_HA2	4.41132e+07	IS_vs_F_HA	complete	5.94217	5.11182	6.77252	27.8584	18.2065	6.79276e-06	0.00130009	3.97562
A0A9L0SRH2	carbohydrate binding [GO:0030246]; hyaluronic acid binding [GO:0005540]	cell adhesion [GO:0007155]		174	210	2539	7.79835	IS	ACLQNSAIIATPEQLQAAYEDGFHQCDAGWLADQTVR_3_A0A9L0SRH2	A0A9L0SRH2_ACLQNSAIIATPEQLQAAYEDGFHQCDAGWLADQTVR_3	ACAN	31.1544	IS1	2.39001e+09	IS_vs_F_HA	complete	5.94217	5.11182	6.77252	27.8584	18.2065	6.79276e-06	0.00130009	3.97562
A0A9L0SRH2	carbohydrate binding [GO:0030246]; hyaluronic acid binding [GO:0005540]	cell adhesion [GO:0007155]		174	210	2539	7.79835	IS	ACLQNSAIIATPEQLQAAYEDGFHQCDAGWLADQTVR_3_A0A9L0SRH2	A0A9L0SRH2_ACLQNSAIIATPEQLQAAYEDGFHQCDAGWLADQTVR_3	ACAN	31.2929	IS2	2.63092e+09	IS_vs_F_HA	complete	5.94217	5.11182	6.77252	27.8584	18.2065	6.79276e-06	0.00130009	3.97562
A0A9L0SRH2	carbohydrate binding [GO:0030246]; hyaluronic acid binding [GO:0005540]	cell adhesion [GO:0007155]		174	210	2539	7.79835	F_HA	ACLQNSAIIATPEQLQAAYEDGFHQCDAGWLADQTVR_3_A0A9L0SRH2	A0A9L0SRH2_ACLQNSAIIATPEQLQAAYEDGFHQCDAGWLADQTVR_3	ACAN	25.1682	F_HA1	3.77048e+07	IS_vs_F_HA	complete	5.94217	5.11182	6.77252	27.8584	18.2065	6.79276e-06	0.00130009	3.97562
A0A9L0SRH2	carbohydrate binding [GO:0030246]; hyaluronic acid binding [GO:0005540]	cell adhesion [GO:0007155]		174	210	2539	7.79835	F_HA	ACLQNSAIIATPEQLQAAYEDGFHQCDAGWLADQTVR_3_A0A9L0SRH2	A0A9L0SRH2_ACLQNSAIIATPEQLQAAYEDGFHQCDAGWLADQTVR_3	ACAN	25.3947	F_HA2	4.41132e+07	IS_vs_F_HA	complete	5.94217	5.11182	6.77252	27.8584	18.2065	6.79276e-06	0.00130009	3.97562
A0A9L0SU06	carbohydrate binding [GO:0030246]; hyaluronic acid binding [GO:0005540]	cell adhesion [GO:0007155]		174	210	2560	7.73438	IS	ACLQNSAIIATPEQLQAAYEDGFHQCDAGWLADQTVR_3_A0A9L0SU06	A0A9L0SU06_ACLQNSAIIATPEQLQAAYEDGFHQCDAGWLADQTVR_3	ACAN	31.1544	IS1	2.39001e+09	IS_vs_F_HA	complete	5.94217	5.11182	6.77252	27.8584	18.2065	6.79276e-06	0.00130009	3.97562
A0A9L0SU06	carbohydrate binding [GO:0030246]; hyaluronic acid binding [GO:0005540]	cell adhesion [GO:0007155]		174	210	2560	7.73438	IS	ACLQNSAIIATPEQLQAAYEDGFHQCDAGWLADQTVR_3_A0A9L0SU06	A0A9L0SU06_ACLQNSAIIATPEQLQAAYEDGFHQCDAGWLADQTVR_3	ACAN	31.2929	IS2	2.63092e+09	IS_vs_F_HA	complete	5.94217	5.11182	6.77252	27.8584	18.2065	6.79276e-06	0.00130009	3.97562
A0A9L0SU06	carbohydrate binding [GO:0030246]; hyaluronic acid binding [GO:0005540]	cell adhesion [GO:0007155]		174	210	2560	7.73438	F_HA	ACLQNSAIIATPEQLQAAYEDGFHQCDAGWLADQTVR_3_A0A9L0SU06	A0A9L0SU06_ACLQNSAIIATPEQLQAAYEDGFHQCDAGWLADQTVR_3	ACAN	25.1682	F_HA1	3.77048e+07	IS_vs_F_HA	complete	5.94217	5.11182	6.77252	27.8584	18.2065	6.79276e-06	0.00130009	3.97562
A0A9L0SU06	carbohydrate binding [GO:0030246]; hyaluronic acid binding [GO:0005540]	cell adhesion [GO:0007155]		174	210	2560	7.73438	F_HA	ACLQNSAIIATPEQLQAAYEDGFHQCDAGWLADQTVR_3_A0A9L0SU06	A0A9L0SU06_ACLQNSAIIATPEQLQAAYEDGFHQCDAGWLADQTVR_3	ACAN	25.3947	F_HA2	4.41132e+07	IS_vs_F_HA	complete	5.94217	5.11182	6.77252	27.8584	18.2065	6.79276e-06	0.00130009	3.97562
F7C3C6	carbohydrate binding [GO:0030246]; hyaluronic acid binding [GO:0005540]	cartilage condensation [GO:0001502]; cell adhesion [GO:0007155]; chondrocyte development [GO:0002063]; collagen fibril organization [GO:0030199]; heart development [GO:0007507]; proteoglycan biosynthetic process [GO:0030166]		174	210	2665	7.42964	IS	ACLQNSAIIATPEQLQAAYEDGFHQCDAGWLADQTVR_3_F7C3C6	F7C3C6_ACLQNSAIIATPEQLQAAYEDGFHQCDAGWLADQTVR_3	ACAN	31.1544	IS1	2.39001e+09	IS_vs_F_HA	complete	5.94217	5.11182	6.77252	27.8584	18.2065	6.79276e-06	0.00130009	3.97562
F7C3C6	carbohydrate binding [GO:0030246]; hyaluronic acid binding [GO:0005540]	cartilage condensation [GO:0001502]; cell adhesion [GO:0007155]; chondrocyte development [GO:0002063]; collagen fibril organization [GO:0030199]; heart development [GO:0007507]; proteoglycan biosynthetic process [GO:0030166]		174	210	2665	7.42964	IS	ACLQNSAIIATPEQLQAAYEDGFHQCDAGWLADQTVR_3_F7C3C6	F7C3C6_ACLQNSAIIATPEQLQAAYEDGFHQCDAGWLADQTVR_3	ACAN	31.2929	IS2	2.63092e+09	IS_vs_F_HA	complete	5.94217	5.11182	6.77252	27.8584	18.2065	6.79276e-06	0.00130009	3.97562
F7C3C6	carbohydrate binding [GO:0030246]; hyaluronic acid binding [GO:0005540]	cartilage condensation [GO:0001502]; cell adhesion [GO:0007155]; chondrocyte development [GO:0002063]; collagen fibril organization [GO:0030199]; heart development [GO:0007507]; proteoglycan biosynthetic process [GO:0030166]		174	210	2665	7.42964	F_HA	ACLQNSAIIATPEQLQAAYEDGFHQCDAGWLADQTVR_3_F7C3C6	F7C3C6_ACLQNSAIIATPEQLQAAYEDGFHQCDAGWLADQTVR_3	ACAN	25.1682	F_HA1	3.77048e+07	IS_vs_F_HA	complete	5.94217	5.11182	6.77252	27.8584	18.2065	6.79276e-06	0.00130009	3.97562
F7C3C6	carbohydrate binding [GO:0030246]; hyaluronic acid binding [GO:0005540]	cartilage condensation [GO:0001502]; cell adhesion [GO:0007155]; chondrocyte development [GO:0002063]; collagen fibril organization [GO:0030199]; heart development [GO:0007507]; proteoglycan biosynthetic process [GO:0030166]		174	210	2665	7.42964	F_HA	ACLQNSAIIATPEQLQAAYEDGFHQCDAGWLADQTVR_3_F7C3C6	F7C3C6_ACLQNSAIIATPEQLQAAYEDGFHQCDAGWLADQTVR_3	ACAN	25.3947	F_HA2	4.41132e+07	IS_vs_F_HA	complete	5.94217	5.11182	6.77252	27.8584	18.2065	6.79276e-06	0.00130009	3.97562
A0A5F5PIB7	extracellular matrix structural constituent conferring tensile strength [GO:0030020]; metal ion binding [GO:0046872]; MHC class II protein binding [GO:0042289]; platelet-derived growth factor binding [GO:0048407]; protein homodimerization activity [GO:0042803]; proteoglycan binding [GO:0043394]	anterior head development [GO:0097065]; cartilage condensation [GO:0001502]; cartilage development involved in endochondral bone morphogenesis [GO:0060351]; cellular response to BMP stimulus [GO:0071773]; central nervous system development [GO:0007417]; chondrocyte differentiation [GO:0002062]; collagen fibril organization [GO:0030199]; embryonic skeletal joint morphogenesis [GO:0060272]; endocho…		1127	1148	1529	6.73643	IS	QGDRGEAGAQGPMGPAGPAGAR_3_A0A5F5PIB7	A0A5F5PIB7_QGDRGEAGAQGPMGPAGPAGAR_3	COL2A1	31.5281	IS1	3.09672e+09	IS_vs_F	complete	3.58597	2.89962	4.27233	29.6152	13.2922	3.36226e-05	0.00131757	2.94056
A0A5F5PIB7	extracellular matrix structural constituent conferring tensile strength [GO:0030020]; metal ion binding [GO:0046872]; MHC class II protein binding [GO:0042289]; platelet-derived growth factor binding [GO:0048407]; protein homodimerization activity [GO:0042803]; proteoglycan binding [GO:0043394]	anterior head development [GO:0097065]; cartilage condensation [GO:0001502]; cartilage development involved in endochondral bone morphogenesis [GO:0060351]; cellular response to BMP stimulus [GO:0071773]; central nervous system development [GO:0007417]; chondrocyte differentiation [GO:0002062]; collagen fibril organization [GO:0030199]; embryonic skeletal joint morphogenesis [GO:0060272]; endocho…		1127	1148	1529	6.73643	IS	QGDRGEAGAQGPMGPAGPAGAR_3_A0A5F5PIB7	A0A5F5PIB7_QGDRGEAGAQGPMGPAGPAGAR_3	COL2A1	31.5108	IS2	3.05989e+09	IS_vs_F	complete	3.58597	2.89962	4.27233	29.6152	13.2922	3.36226e-05	0.00131757	2.94056
A0A5F5PIB7	extracellular matrix structural constituent conferring tensile strength [GO:0030020]; metal ion binding [GO:0046872]; MHC class II protein binding [GO:0042289]; platelet-derived growth factor binding [GO:0048407]; protein homodimerization activity [GO:0042803]; proteoglycan binding [GO:0043394]	anterior head development [GO:0097065]; cartilage condensation [GO:0001502]; cartilage development involved in endochondral bone morphogenesis [GO:0060351]; cellular response to BMP stimulus [GO:0071773]; central nervous system development [GO:0007417]; chondrocyte differentiation [GO:0002062]; collagen fibril organization [GO:0030199]; embryonic skeletal joint morphogenesis [GO:0060272]; endocho…		1127	1148	1529	6.73643	F	QGDRGEAGAQGPMGPAGPAGAR_3_A0A5F5PIB7	A0A5F5PIB7_QGDRGEAGAQGPMGPAGPAGAR_3	COL2A1	28.0544	F1	2.78745e+08	IS_vs_F	complete	3.58597	2.89962	4.27233	29.6152	13.2922	3.36226e-05	0.00131757	2.94056
A0A5F5PIB7	extracellular matrix structural constituent conferring tensile strength [GO:0030020]; metal ion binding [GO:0046872]; MHC class II protein binding [GO:0042289]; platelet-derived growth factor binding [GO:0048407]; protein homodimerization activity [GO:0042803]; proteoglycan binding [GO:0043394]	anterior head development [GO:0097065]; cartilage condensation [GO:0001502]; cartilage development involved in endochondral bone morphogenesis [GO:0060351]; cellular response to BMP stimulus [GO:0071773]; central nervous system development [GO:0007417]; chondrocyte differentiation [GO:0002062]; collagen fibril organization [GO:0030199]; embryonic skeletal joint morphogenesis [GO:0060272]; endocho…		1127	1148	1529	6.73643	F	QGDRGEAGAQGPMGPAGPAGAR_3_A0A5F5PIB7	A0A5F5PIB7_QGDRGEAGAQGPMGPAGPAGAR_3	COL2A1	27.8126	F2	2.35738e+08	IS_vs_F	complete	3.58597	2.89962	4.27233	29.6152	13.2922	3.36226e-05	0.00131757	2.94056
A0A9L0RSX4	extracellular matrix structural constituent [GO:0005201]; metal ion binding [GO:0046872]			1085	1106	1487	6.9267	IS	QGDRGEAGAQGPMGPAGPAGAR_3_A0A9L0RSX4	A0A9L0RSX4_QGDRGEAGAQGPMGPAGPAGAR_3	COL2A1	31.5281	IS1	3.09672e+09	IS_vs_F	complete	3.58597	2.89962	4.27233	29.6152	13.2922	3.36226e-05	0.00131757	2.94056
A0A9L0RSX4	extracellular matrix structural constituent [GO:0005201]; metal ion binding [GO:0046872]			1085	1106	1487	6.9267	IS	QGDRGEAGAQGPMGPAGPAGAR_3_A0A9L0RSX4	A0A9L0RSX4_QGDRGEAGAQGPMGPAGPAGAR_3	COL2A1	31.5108	IS2	3.05989e+09	IS_vs_F	complete	3.58597	2.89962	4.27233	29.6152	13.2922	3.36226e-05	0.00131757	2.94056
A0A9L0RSX4	extracellular matrix structural constituent [GO:0005201]; metal ion binding [GO:0046872]			1085	1106	1487	6.9267	F	QGDRGEAGAQGPMGPAGPAGAR_3_A0A9L0RSX4	A0A9L0RSX4_QGDRGEAGAQGPMGPAGPAGAR_3	COL2A1	28.0544	F1	2.78745e+08	IS_vs_F	complete	3.58597	2.89962	4.27233	29.6152	13.2922	3.36226e-05	0.00131757	2.94056
A0A9L0RSX4	extracellular matrix structural constituent [GO:0005201]; metal ion binding [GO:0046872]			1085	1106	1487	6.9267	F	QGDRGEAGAQGPMGPAGPAGAR_3_A0A9L0RSX4	A0A9L0RSX4_QGDRGEAGAQGPMGPAGPAGAR_3	COL2A1	27.8126	F2	2.35738e+08	IS_vs_F	complete	3.58597	2.89962	4.27233	29.6152	13.2922	3.36226e-05	0.00131757	2.94056
A0A9L0SQH0	extracellular matrix structural constituent [GO:0005201]			1016	1037	1408	5.89489	IS	QGDRGEAGAQGPMGPAGPAGAR_3_A0A9L0SQH0	A0A9L0SQH0_QGDRGEAGAQGPMGPAGPAGAR_3	COL2A1	31.5281	IS1	3.09672e+09	IS_vs_F	complete	3.58597	2.89962	4.27233	29.6152	13.2922	3.36226e-05	0.00131757	2.94056
A0A9L0SQH0	extracellular matrix structural constituent [GO:0005201]			1016	1037	1408	5.89489	IS	QGDRGEAGAQGPMGPAGPAGAR_3_A0A9L0SQH0	A0A9L0SQH0_QGDRGEAGAQGPMGPAGPAGAR_3	COL2A1	31.5108	IS2	3.05989e+09	IS_vs_F	complete	3.58597	2.89962	4.27233	29.6152	13.2922	3.36226e-05	0.00131757	2.94056
A0A9L0SQH0	extracellular matrix structural constituent [GO:0005201]			1016	1037	1408	5.89489	F	QGDRGEAGAQGPMGPAGPAGAR_3_A0A9L0SQH0	A0A9L0SQH0_QGDRGEAGAQGPMGPAGPAGAR_3	COL2A1	28.0544	F1	2.78745e+08	IS_vs_F	complete	3.58597	2.89962	4.27233	29.6152	13.2922	3.36226e-05	0.00131757	2.94056
A0A9L0SQH0	extracellular matrix structural constituent [GO:0005201]			1016	1037	1408	5.89489	F	QGDRGEAGAQGPMGPAGPAGAR_3_A0A9L0SQH0	A0A9L0SQH0_QGDRGEAGAQGPMGPAGPAGAR_3	COL2A1	27.8126	F2	2.35738e+08	IS_vs_F	complete	3.58597	2.89962	4.27233	29.6152	13.2922	3.36226e-05	0.00131757	2.94056
A0A9L0T8W7	extracellular matrix structural constituent [GO:0005201]			1079	1100	1481	6.95476	IS	QGDRGEAGAQGPMGPAGPAGAR_3_A0A9L0T8W7	A0A9L0T8W7_QGDRGEAGAQGPMGPAGPAGAR_3	COL2A1	31.5281	IS1	3.09672e+09	IS_vs_F	complete	3.58597	2.89962	4.27233	29.6152	13.2922	3.36226e-05	0.00131757	2.94056
A0A9L0T8W7	extracellular matrix structural constituent [GO:0005201]			1079	1100	1481	6.95476	IS	QGDRGEAGAQGPMGPAGPAGAR_3_A0A9L0T8W7	A0A9L0T8W7_QGDRGEAGAQGPMGPAGPAGAR_3	COL2A1	31.5108	IS2	3.05989e+09	IS_vs_F	complete	3.58597	2.89962	4.27233	29.6152	13.2922	3.36226e-05	0.00131757	2.94056
A0A9L0T8W7	extracellular matrix structural constituent [GO:0005201]			1079	1100	1481	6.95476	F	QGDRGEAGAQGPMGPAGPAGAR_3_A0A9L0T8W7	A0A9L0T8W7_QGDRGEAGAQGPMGPAGPAGAR_3	COL2A1	28.0544	F1	2.78745e+08	IS_vs_F	complete	3.58597	2.89962	4.27233	29.6152	13.2922	3.36226e-05	0.00131757	2.94056
A0A9L0T8W7	extracellular matrix structural constituent [GO:0005201]			1079	1100	1481	6.95476	F	QGDRGEAGAQGPMGPAGPAGAR_3_A0A9L0T8W7	A0A9L0T8W7_QGDRGEAGAQGPMGPAGPAGAR_3	COL2A1	27.8126	F2	2.35738e+08	IS_vs_F	complete	3.58597	2.89962	4.27233	29.6152	13.2922	3.36226e-05	0.00131757	2.94056
Q28396	extracellular matrix structural constituent [GO:0005201]		9796.ENSECAP00000048092;	1016	1037	1418	7.26375	IS	QGDRGEAGAQGPMGPAGPAGAR_3_Q28396	Q28396_QGDRGEAGAQGPMGPAGPAGAR_3	COL2A1	31.5281	IS1	3.09672e+09	IS_vs_F	complete	3.58597	2.89962	4.27233	29.6152	13.2922	3.36226e-05	0.00131757	2.94056
Q28396	extracellular matrix structural constituent [GO:0005201]		9796.ENSECAP00000048092;	1016	1037	1418	7.26375	IS	QGDRGEAGAQGPMGPAGPAGAR_3_Q28396	Q28396_QGDRGEAGAQGPMGPAGPAGAR_3	COL2A1	31.5108	IS2	3.05989e+09	IS_vs_F	complete	3.58597	2.89962	4.27233	29.6152	13.2922	3.36226e-05	0.00131757	2.94056
Q28396	extracellular matrix structural constituent [GO:0005201]		9796.ENSECAP00000048092;	1016	1037	1418	7.26375	F	QGDRGEAGAQGPMGPAGPAGAR_3_Q28396	Q28396_QGDRGEAGAQGPMGPAGPAGAR_3	COL2A1	28.0544	F1	2.78745e+08	IS_vs_F	complete	3.58597	2.89962	4.27233	29.6152	13.2922	3.36226e-05	0.00131757	2.94056
Q28396	extracellular matrix structural constituent [GO:0005201]		9796.ENSECAP00000048092;	1016	1037	1418	7.26375	F	QGDRGEAGAQGPMGPAGPAGAR_3_Q28396	Q28396_QGDRGEAGAQGPMGPAGPAGAR_3	COL2A1	27.8126	F2	2.35738e+08	IS_vs_F	complete	3.58597	2.89962	4.27233	29.6152	13.2922	3.36226e-05	0.00131757	2.94056
A0A3Q2HU92	calcium ion binding [GO:0005509]; carbohydrate binding [GO:0030246]; hyaluronic acid binding [GO:0005540]	cell adhesion [GO:0007155]; central nervous system development [GO:0007417]; glial cell differentiation [GO:0010001]; positive regulation of neuroblast proliferation [GO:0002052]; skeletal system development [GO:0001501]	9796.ENSECAP00000038831;	174	210	2346	8.4399	IS	ACLQNSAIIATPEQLQAAYEDGFHQCDAGWLADQTVR_3_A0A3Q2HU92	A0A3Q2HU92_ACLQNSAIIATPEQLQAAYEDGFHQCDAGWLADQTVR_3	ACAN	31.1544	IS1	2.39001e+09	IS_vs_F	complete	3.92862	3.09828	4.75897	27.8584	12.0371	5.54213e-05	0.00167019	2.55978
A0A3Q2HU92	calcium ion binding [GO:0005509]; carbohydrate binding [GO:0030246]; hyaluronic acid binding [GO:0005540]	cell adhesion [GO:0007155]; central nervous system development [GO:0007417]; glial cell differentiation [GO:0010001]; positive regulation of neuroblast proliferation [GO:0002052]; skeletal system development [GO:0001501]	9796.ENSECAP00000038831;	174	210	2346	8.4399	IS	ACLQNSAIIATPEQLQAAYEDGFHQCDAGWLADQTVR_3_A0A3Q2HU92	A0A3Q2HU92_ACLQNSAIIATPEQLQAAYEDGFHQCDAGWLADQTVR_3	ACAN	31.2929	IS2	2.63092e+09	IS_vs_F	complete	3.92862	3.09828	4.75897	27.8584	12.0371	5.54213e-05	0.00167019	2.55978
A0A3Q2HU92	calcium ion binding [GO:0005509]; carbohydrate binding [GO:0030246]; hyaluronic acid binding [GO:0005540]	cell adhesion [GO:0007155]; central nervous system development [GO:0007417]; glial cell differentiation [GO:0010001]; positive regulation of neuroblast proliferation [GO:0002052]; skeletal system development [GO:0001501]	9796.ENSECAP00000038831;	174	210	2346	8.4399	F	ACLQNSAIIATPEQLQAAYEDGFHQCDAGWLADQTVR_3_A0A3Q2HU92	A0A3Q2HU92_ACLQNSAIIATPEQLQAAYEDGFHQCDAGWLADQTVR_3	ACAN	27.1307	F1	1.46944e+08	IS_vs_F	complete	3.92862	3.09828	4.75897	27.8584	12.0371	5.54213e-05	0.00167019	2.55978
A0A3Q2HU92	calcium ion binding [GO:0005509]; carbohydrate binding [GO:0030246]; hyaluronic acid binding [GO:0005540]	cell adhesion [GO:0007155]; central nervous system development [GO:0007417]; glial cell differentiation [GO:0010001]; positive regulation of neuroblast proliferation [GO:0002052]; skeletal system development [GO:0001501]	9796.ENSECAP00000038831;	174	210	2346	8.4399	F	ACLQNSAIIATPEQLQAAYEDGFHQCDAGWLADQTVR_3_A0A3Q2HU92	A0A3Q2HU92_ACLQNSAIIATPEQLQAAYEDGFHQCDAGWLADQTVR_3	ACAN	27.4594	F2	1.8454e+08	IS_vs_F	complete	3.92862	3.09828	4.75897	27.8584	12.0371	5.54213e-05	0.00167019	2.55978
A0A9L0S3L1	carbohydrate binding [GO:0030246]; hyaluronic acid binding [GO:0005540]	cell adhesion [GO:0007155]		174	210	2476	7.99677	IS	ACLQNSAIIATPEQLQAAYEDGFHQCDAGWLADQTVR_3_A0A9L0S3L1	A0A9L0S3L1_ACLQNSAIIATPEQLQAAYEDGFHQCDAGWLADQTVR_3	ACAN	31.1544	IS1	2.39001e+09	IS_vs_F	complete	3.92862	3.09828	4.75897	27.8584	12.0371	5.54213e-05	0.00167019	2.55978
A0A9L0S3L1	carbohydrate binding [GO:0030246]; hyaluronic acid binding [GO:0005540]	cell adhesion [GO:0007155]		174	210	2476	7.99677	IS	ACLQNSAIIATPEQLQAAYEDGFHQCDAGWLADQTVR_3_A0A9L0S3L1	A0A9L0S3L1_ACLQNSAIIATPEQLQAAYEDGFHQCDAGWLADQTVR_3	ACAN	31.2929	IS2	2.63092e+09	IS_vs_F	complete	3.92862	3.09828	4.75897	27.8584	12.0371	5.54213e-05	0.00167019	2.55978
A0A9L0S3L1	carbohydrate binding [GO:0030246]; hyaluronic acid binding [GO:0005540]	cell adhesion [GO:0007155]		174	210	2476	7.99677	F	ACLQNSAIIATPEQLQAAYEDGFHQCDAGWLADQTVR_3_A0A9L0S3L1	A0A9L0S3L1_ACLQNSAIIATPEQLQAAYEDGFHQCDAGWLADQTVR_3	ACAN	27.1307	F1	1.46944e+08	IS_vs_F	complete	3.92862	3.09828	4.75897	27.8584	12.0371	5.54213e-05	0.00167019	2.55978
A0A9L0S3L1	carbohydrate binding [GO:0030246]; hyaluronic acid binding [GO:0005540]	cell adhesion [GO:0007155]		174	210	2476	7.99677	F	ACLQNSAIIATPEQLQAAYEDGFHQCDAGWLADQTVR_3_A0A9L0S3L1	A0A9L0S3L1_ACLQNSAIIATPEQLQAAYEDGFHQCDAGWLADQTVR_3	ACAN	27.4594	F2	1.8454e+08	IS_vs_F	complete	3.92862	3.09828	4.75897	27.8584	12.0371	5.54213e-05	0.00167019	2.55978
A0A9L0S4J8	carbohydrate binding [GO:0030246]; hyaluronic acid binding [GO:0005540]	cell adhesion [GO:0007155]		174	210	2581	7.67145	IS	ACLQNSAIIATPEQLQAAYEDGFHQCDAGWLADQTVR_3_A0A9L0S4J8	A0A9L0S4J8_ACLQNSAIIATPEQLQAAYEDGFHQCDAGWLADQTVR_3	ACAN	31.1544	IS1	2.39001e+09	IS_vs_F	complete	3.92862	3.09828	4.75897	27.8584	12.0371	5.54213e-05	0.00167019	2.55978
A0A9L0S4J8	carbohydrate binding [GO:0030246]; hyaluronic acid binding [GO:0005540]	cell adhesion [GO:0007155]		174	210	2581	7.67145	IS	ACLQNSAIIATPEQLQAAYEDGFHQCDAGWLADQTVR_3_A0A9L0S4J8	A0A9L0S4J8_ACLQNSAIIATPEQLQAAYEDGFHQCDAGWLADQTVR_3	ACAN	31.2929	IS2	2.63092e+09	IS_vs_F	complete	3.92862	3.09828	4.75897	27.8584	12.0371	5.54213e-05	0.00167019	2.55978
A0A9L0S4J8	carbohydrate binding [GO:0030246]; hyaluronic acid binding [GO:0005540]	cell adhesion [GO:0007155]		174	210	2581	7.67145	F	ACLQNSAIIATPEQLQAAYEDGFHQCDAGWLADQTVR_3_A0A9L0S4J8	A0A9L0S4J8_ACLQNSAIIATPEQLQAAYEDGFHQCDAGWLADQTVR_3	ACAN	27.1307	F1	1.46944e+08	IS_vs_F	complete	3.92862	3.09828	4.75897	27.8584	12.0371	5.54213e-05	0.00167019	2.55978
A0A9L0S4J8	carbohydrate binding [GO:0030246]; hyaluronic acid binding [GO:0005540]	cell adhesion [GO:0007155]		174	210	2581	7.67145	F	ACLQNSAIIATPEQLQAAYEDGFHQCDAGWLADQTVR_3_A0A9L0S4J8	A0A9L0S4J8_ACLQNSAIIATPEQLQAAYEDGFHQCDAGWLADQTVR_3	ACAN	27.4594	F2	1.8454e+08	IS_vs_F	complete	3.92862	3.09828	4.75897	27.8584	12.0371	5.54213e-05	0.00167019	2.55978
A0A9L0S6F6	carbohydrate binding [GO:0030246]; hyaluronic acid binding [GO:0005540]	cell adhesion [GO:0007155]		174	210	2371	8.35091	IS	ACLQNSAIIATPEQLQAAYEDGFHQCDAGWLADQTVR_3_A0A9L0S6F6	A0A9L0S6F6_ACLQNSAIIATPEQLQAAYEDGFHQCDAGWLADQTVR_3	ACAN	31.1544	IS1	2.39001e+09	IS_vs_F	complete	3.92862	3.09828	4.75897	27.8584	12.0371	5.54213e-05	0.00167019	2.55978
A0A9L0S6F6	carbohydrate binding [GO:0030246]; hyaluronic acid binding [GO:0005540]	cell adhesion [GO:0007155]		174	210	2371	8.35091	IS	ACLQNSAIIATPEQLQAAYEDGFHQCDAGWLADQTVR_3_A0A9L0S6F6	A0A9L0S6F6_ACLQNSAIIATPEQLQAAYEDGFHQCDAGWLADQTVR_3	ACAN	31.2929	IS2	2.63092e+09	IS_vs_F	complete	3.92862	3.09828	4.75897	27.8584	12.0371	5.54213e-05	0.00167019	2.55978
A0A9L0S6F6	carbohydrate binding [GO:0030246]; hyaluronic acid binding [GO:0005540]	cell adhesion [GO:0007155]		174	210	2371	8.35091	F	ACLQNSAIIATPEQLQAAYEDGFHQCDAGWLADQTVR_3_A0A9L0S6F6	A0A9L0S6F6_ACLQNSAIIATPEQLQAAYEDGFHQCDAGWLADQTVR_3	ACAN	27.1307	F1	1.46944e+08	IS_vs_F	complete	3.92862	3.09828	4.75897	27.8584	12.0371	5.54213e-05	0.00167019	2.55978
A0A9L0S6F6	carbohydrate binding [GO:0030246]; hyaluronic acid binding [GO:0005540]	cell adhesion [GO:0007155]		174	210	2371	8.35091	F	ACLQNSAIIATPEQLQAAYEDGFHQCDAGWLADQTVR_3_A0A9L0S6F6	A0A9L0S6F6_ACLQNSAIIATPEQLQAAYEDGFHQCDAGWLADQTVR_3	ACAN	27.4594	F2	1.8454e+08	IS_vs_F	complete	3.92862	3.09828	4.75897	27.8584	12.0371	5.54213e-05	0.00167019	2.55978
A0A9L0SCK6	carbohydrate binding [GO:0030246]; hyaluronic acid binding [GO:0005540]	cell adhesion [GO:0007155]		174	210	2371	8.35091	IS	ACLQNSAIIATPEQLQAAYEDGFHQCDAGWLADQTVR_3_A0A9L0SCK6	A0A9L0SCK6_ACLQNSAIIATPEQLQAAYEDGFHQCDAGWLADQTVR_3	ACAN	31.1544	IS1	2.39001e+09	IS_vs_F	complete	3.92862	3.09828	4.75897	27.8584	12.0371	5.54213e-05	0.00167019	2.55978
A0A9L0SCK6	carbohydrate binding [GO:0030246]; hyaluronic acid binding [GO:0005540]	cell adhesion [GO:0007155]		174	210	2371	8.35091	IS	ACLQNSAIIATPEQLQAAYEDGFHQCDAGWLADQTVR_3_A0A9L0SCK6	A0A9L0SCK6_ACLQNSAIIATPEQLQAAYEDGFHQCDAGWLADQTVR_3	ACAN	31.2929	IS2	2.63092e+09	IS_vs_F	complete	3.92862	3.09828	4.75897	27.8584	12.0371	5.54213e-05	0.00167019	2.55978
A0A9L0SCK6	carbohydrate binding [GO:0030246]; hyaluronic acid binding [GO:0005540]	cell adhesion [GO:0007155]		174	210	2371	8.35091	F	ACLQNSAIIATPEQLQAAYEDGFHQCDAGWLADQTVR_3_A0A9L0SCK6	A0A9L0SCK6_ACLQNSAIIATPEQLQAAYEDGFHQCDAGWLADQTVR_3	ACAN	27.1307	F1	1.46944e+08	IS_vs_F	complete	3.92862	3.09828	4.75897	27.8584	12.0371	5.54213e-05	0.00167019	2.55978
A0A9L0SCK6	carbohydrate binding [GO:0030246]; hyaluronic acid binding [GO:0005540]	cell adhesion [GO:0007155]		174	210	2371	8.35091	F	ACLQNSAIIATPEQLQAAYEDGFHQCDAGWLADQTVR_3_A0A9L0SCK6	A0A9L0SCK6_ACLQNSAIIATPEQLQAAYEDGFHQCDAGWLADQTVR_3	ACAN	27.4594	F2	1.8454e+08	IS_vs_F	complete	3.92862	3.09828	4.75897	27.8584	12.0371	5.54213e-05	0.00167019	2.55978
A0A9L0SGJ6	calcium ion binding [GO:0005509]; carbohydrate binding [GO:0030246]; hyaluronic acid binding [GO:0005540]	cell adhesion [GO:0007155]		174	210	2474	6.91188	IS	ACLQNSAIIATPEQLQAAYEDGFHQCDAGWLADQTVR_3_A0A9L0SGJ6	A0A9L0SGJ6_ACLQNSAIIATPEQLQAAYEDGFHQCDAGWLADQTVR_3	ACAN	31.1544	IS1	2.39001e+09	IS_vs_F	complete	3.92862	3.09828	4.75897	27.8584	12.0371	5.54213e-05	0.00167019	2.55978
A0A9L0SGJ6	calcium ion binding [GO:0005509]; carbohydrate binding [GO:0030246]; hyaluronic acid binding [GO:0005540]	cell adhesion [GO:0007155]		174	210	2474	6.91188	IS	ACLQNSAIIATPEQLQAAYEDGFHQCDAGWLADQTVR_3_A0A9L0SGJ6	A0A9L0SGJ6_ACLQNSAIIATPEQLQAAYEDGFHQCDAGWLADQTVR_3	ACAN	31.2929	IS2	2.63092e+09	IS_vs_F	complete	3.92862	3.09828	4.75897	27.8584	12.0371	5.54213e-05	0.00167019	2.55978
A0A9L0SGJ6	calcium ion binding [GO:0005509]; carbohydrate binding [GO:0030246]; hyaluronic acid binding [GO:0005540]	cell adhesion [GO:0007155]		174	210	2474	6.91188	F	ACLQNSAIIATPEQLQAAYEDGFHQCDAGWLADQTVR_3_A0A9L0SGJ6	A0A9L0SGJ6_ACLQNSAIIATPEQLQAAYEDGFHQCDAGWLADQTVR_3	ACAN	27.1307	F1	1.46944e+08	IS_vs_F	complete	3.92862	3.09828	4.75897	27.8584	12.0371	5.54213e-05	0.00167019	2.55978
A0A9L0SGJ6	calcium ion binding [GO:0005509]; carbohydrate binding [GO:0030246]; hyaluronic acid binding [GO:0005540]	cell adhesion [GO:0007155]		174	210	2474	6.91188	F	ACLQNSAIIATPEQLQAAYEDGFHQCDAGWLADQTVR_3_A0A9L0SGJ6	A0A9L0SGJ6_ACLQNSAIIATPEQLQAAYEDGFHQCDAGWLADQTVR_3	ACAN	27.4594	F2	1.8454e+08	IS_vs_F	complete	3.92862	3.09828	4.75897	27.8584	12.0371	5.54213e-05	0.00167019	2.55978
A0A9L0SGV4	carbohydrate binding [GO:0030246]; hyaluronic acid binding [GO:0005540]	cell adhesion [GO:0007155]		174	210	2581	7.67145	IS	ACLQNSAIIATPEQLQAAYEDGFHQCDAGWLADQTVR_3_A0A9L0SGV4	A0A9L0SGV4_ACLQNSAIIATPEQLQAAYEDGFHQCDAGWLADQTVR_3	ACAN	31.1544	IS1	2.39001e+09	IS_vs_F	complete	3.92862	3.09828	4.75897	27.8584	12.0371	5.54213e-05	0.00167019	2.55978
A0A9L0SGV4	carbohydrate binding [GO:0030246]; hyaluronic acid binding [GO:0005540]	cell adhesion [GO:0007155]		174	210	2581	7.67145	IS	ACLQNSAIIATPEQLQAAYEDGFHQCDAGWLADQTVR_3_A0A9L0SGV4	A0A9L0SGV4_ACLQNSAIIATPEQLQAAYEDGFHQCDAGWLADQTVR_3	ACAN	31.2929	IS2	2.63092e+09	IS_vs_F	complete	3.92862	3.09828	4.75897	27.8584	12.0371	5.54213e-05	0.00167019	2.55978
A0A9L0SGV4	carbohydrate binding [GO:0030246]; hyaluronic acid binding [GO:0005540]	cell adhesion [GO:0007155]		174	210	2581	7.67145	F	ACLQNSAIIATPEQLQAAYEDGFHQCDAGWLADQTVR_3_A0A9L0SGV4	A0A9L0SGV4_ACLQNSAIIATPEQLQAAYEDGFHQCDAGWLADQTVR_3	ACAN	27.1307	F1	1.46944e+08	IS_vs_F	complete	3.92862	3.09828	4.75897	27.8584	12.0371	5.54213e-05	0.00167019	2.55978
A0A9L0SGV4	carbohydrate binding [GO:0030246]; hyaluronic acid binding [GO:0005540]	cell adhesion [GO:0007155]		174	210	2581	7.67145	F	ACLQNSAIIATPEQLQAAYEDGFHQCDAGWLADQTVR_3_A0A9L0SGV4	A0A9L0SGV4_ACLQNSAIIATPEQLQAAYEDGFHQCDAGWLADQTVR_3	ACAN	27.4594	F2	1.8454e+08	IS_vs_F	complete	3.92862	3.09828	4.75897	27.8584	12.0371	5.54213e-05	0.00167019	2.55978
A0A9L0SRH2	carbohydrate binding [GO:0030246]; hyaluronic acid binding [GO:0005540]	cell adhesion [GO:0007155]		174	210	2539	7.79835	IS	ACLQNSAIIATPEQLQAAYEDGFHQCDAGWLADQTVR_3_A0A9L0SRH2	A0A9L0SRH2_ACLQNSAIIATPEQLQAAYEDGFHQCDAGWLADQTVR_3	ACAN	31.1544	IS1	2.39001e+09	IS_vs_F	complete	3.92862	3.09828	4.75897	27.8584	12.0371	5.54213e-05	0.00167019	2.55978
A0A9L0SRH2	carbohydrate binding [GO:0030246]; hyaluronic acid binding [GO:0005540]	cell adhesion [GO:0007155]		174	210	2539	7.79835	IS	ACLQNSAIIATPEQLQAAYEDGFHQCDAGWLADQTVR_3_A0A9L0SRH2	A0A9L0SRH2_ACLQNSAIIATPEQLQAAYEDGFHQCDAGWLADQTVR_3	ACAN	31.2929	IS2	2.63092e+09	IS_vs_F	complete	3.92862	3.09828	4.75897	27.8584	12.0371	5.54213e-05	0.00167019	2.55978
A0A9L0SRH2	carbohydrate binding [GO:0030246]; hyaluronic acid binding [GO:0005540]	cell adhesion [GO:0007155]		174	210	2539	7.79835	F	ACLQNSAIIATPEQLQAAYEDGFHQCDAGWLADQTVR_3_A0A9L0SRH2	A0A9L0SRH2_ACLQNSAIIATPEQLQAAYEDGFHQCDAGWLADQTVR_3	ACAN	27.1307	F1	1.46944e+08	IS_vs_F	complete	3.92862	3.09828	4.75897	27.8584	12.0371	5.54213e-05	0.00167019	2.55978
A0A9L0SRH2	carbohydrate binding [GO:0030246]; hyaluronic acid binding [GO:0005540]	cell adhesion [GO:0007155]		174	210	2539	7.79835	F	ACLQNSAIIATPEQLQAAYEDGFHQCDAGWLADQTVR_3_A0A9L0SRH2	A0A9L0SRH2_ACLQNSAIIATPEQLQAAYEDGFHQCDAGWLADQTVR_3	ACAN	27.4594	F2	1.8454e+08	IS_vs_F	complete	3.92862	3.09828	4.75897	27.8584	12.0371	5.54213e-05	0.00167019	2.55978
A0A9L0SU06	carbohydrate binding [GO:0030246]; hyaluronic acid binding [GO:0005540]	cell adhesion [GO:0007155]		174	210	2560	7.73438	IS	ACLQNSAIIATPEQLQAAYEDGFHQCDAGWLADQTVR_3_A0A9L0SU06	A0A9L0SU06_ACLQNSAIIATPEQLQAAYEDGFHQCDAGWLADQTVR_3	ACAN	31.1544	IS1	2.39001e+09	IS_vs_F	complete	3.92862	3.09828	4.75897	27.8584	12.0371	5.54213e-05	0.00167019	2.55978
A0A9L0SU06	carbohydrate binding [GO:0030246]; hyaluronic acid binding [GO:0005540]	cell adhesion [GO:0007155]		174	210	2560	7.73438	IS	ACLQNSAIIATPEQLQAAYEDGFHQCDAGWLADQTVR_3_A0A9L0SU06	A0A9L0SU06_ACLQNSAIIATPEQLQAAYEDGFHQCDAGWLADQTVR_3	ACAN	31.2929	IS2	2.63092e+09	IS_vs_F	complete	3.92862	3.09828	4.75897	27.8584	12.0371	5.54213e-05	0.00167019	2.55978
A0A9L0SU06	carbohydrate binding [GO:0030246]; hyaluronic acid binding [GO:0005540]	cell adhesion [GO:0007155]		174	210	2560	7.73438	F	ACLQNSAIIATPEQLQAAYEDGFHQCDAGWLADQTVR_3_A0A9L0SU06	A0A9L0SU06_ACLQNSAIIATPEQLQAAYEDGFHQCDAGWLADQTVR_3	ACAN	27.1307	F1	1.46944e+08	IS_vs_F	complete	3.92862	3.09828	4.75897	27.8584	12.0371	5.54213e-05	0.00167019	2.55978
A0A9L0SU06	carbohydrate binding [GO:0030246]; hyaluronic acid binding [GO:0005540]	cell adhesion [GO:0007155]		174	210	2560	7.73438	F	ACLQNSAIIATPEQLQAAYEDGFHQCDAGWLADQTVR_3_A0A9L0SU06	A0A9L0SU06_ACLQNSAIIATPEQLQAAYEDGFHQCDAGWLADQTVR_3	ACAN	27.4594	F2	1.8454e+08	IS_vs_F	complete	3.92862	3.09828	4.75897	27.8584	12.0371	5.54213e-05	0.00167019	2.55978
F7C3C6	carbohydrate binding [GO:0030246]; hyaluronic acid binding [GO:0005540]	cartilage condensation [GO:0001502]; cell adhesion [GO:0007155]; chondrocyte development [GO:0002063]; collagen fibril organization [GO:0030199]; heart development [GO:0007507]; proteoglycan biosynthetic process [GO:0030166]		174	210	2665	7.42964	IS	ACLQNSAIIATPEQLQAAYEDGFHQCDAGWLADQTVR_3_F7C3C6	F7C3C6_ACLQNSAIIATPEQLQAAYEDGFHQCDAGWLADQTVR_3	ACAN	31.1544	IS1	2.39001e+09	IS_vs_F	complete	3.92862	3.09828	4.75897	27.8584	12.0371	5.54213e-05	0.00167019	2.55978
F7C3C6	carbohydrate binding [GO:0030246]; hyaluronic acid binding [GO:0005540]	cartilage condensation [GO:0001502]; cell adhesion [GO:0007155]; chondrocyte development [GO:0002063]; collagen fibril organization [GO:0030199]; heart development [GO:0007507]; proteoglycan biosynthetic process [GO:0030166]		174	210	2665	7.42964	IS	ACLQNSAIIATPEQLQAAYEDGFHQCDAGWLADQTVR_3_F7C3C6	F7C3C6_ACLQNSAIIATPEQLQAAYEDGFHQCDAGWLADQTVR_3	ACAN	31.2929	IS2	2.63092e+09	IS_vs_F	complete	3.92862	3.09828	4.75897	27.8584	12.0371	5.54213e-05	0.00167019	2.55978
F7C3C6	carbohydrate binding [GO:0030246]; hyaluronic acid binding [GO:0005540]	cartilage condensation [GO:0001502]; cell adhesion [GO:0007155]; chondrocyte development [GO:0002063]; collagen fibril organization [GO:0030199]; heart development [GO:0007507]; proteoglycan biosynthetic process [GO:0030166]		174	210	2665	7.42964	F	ACLQNSAIIATPEQLQAAYEDGFHQCDAGWLADQTVR_3_F7C3C6	F7C3C6_ACLQNSAIIATPEQLQAAYEDGFHQCDAGWLADQTVR_3	ACAN	27.1307	F1	1.46944e+08	IS_vs_F	complete	3.92862	3.09828	4.75897	27.8584	12.0371	5.54213e-05	0.00167019	2.55978
F7C3C6	carbohydrate binding [GO:0030246]; hyaluronic acid binding [GO:0005540]	cartilage condensation [GO:0001502]; cell adhesion [GO:0007155]; chondrocyte development [GO:0002063]; collagen fibril organization [GO:0030199]; heart development [GO:0007507]; proteoglycan biosynthetic process [GO:0030166]		174	210	2665	7.42964	F	ACLQNSAIIATPEQLQAAYEDGFHQCDAGWLADQTVR_3_F7C3C6	F7C3C6_ACLQNSAIIATPEQLQAAYEDGFHQCDAGWLADQTVR_3	ACAN	27.4594	F2	1.8454e+08	IS_vs_F	complete	3.92862	3.09828	4.75897	27.8584	12.0371	5.54213e-05	0.00167019	2.55978
A0A3Q2HU92	calcium ion binding [GO:0005509]; carbohydrate binding [GO:0030246]; hyaluronic acid binding [GO:0005540]	cell adhesion [GO:0007155]; central nervous system development [GO:0007417]; glial cell differentiation [GO:0010001]; positive regulation of neuroblast proliferation [GO:0002052]; skeletal system development [GO:0001501]	9796.ENSECAP00000038831;	104	124	2346	8.4399	IS	VSLPNYPAIPTDATLELQNLR_2_A0A3Q2HU92	A0A3Q2HU92_VSLPNYPAIPTDATLELQNLR_2	ACAN	34.1162	IS1	1.86205e+10	IS_vs_P	complete	3.77034	3.09054	4.45014	31.5008	14.1105	2.48534e-05	0.00168741	3.15797
A0A3Q2HU92	calcium ion binding [GO:0005509]; carbohydrate binding [GO:0030246]; hyaluronic acid binding [GO:0005540]	cell adhesion [GO:0007155]; central nervous system development [GO:0007417]; glial cell differentiation [GO:0010001]; positive regulation of neuroblast proliferation [GO:0002052]; skeletal system development [GO:0001501]	9796.ENSECAP00000038831;	104	124	2346	8.4399	IS	VSLPNYPAIPTDATLELQNLR_2_A0A3Q2HU92	A0A3Q2HU92_VSLPNYPAIPTDATLELQNLR_2	ACAN	34.2289	IS2	2.01332e+10	IS_vs_P	complete	3.77034	3.09054	4.45014	31.5008	14.1105	2.48534e-05	0.00168741	3.15797
A0A3Q2HU92	calcium ion binding [GO:0005509]; carbohydrate binding [GO:0030246]; hyaluronic acid binding [GO:0005540]	cell adhesion [GO:0007155]; central nervous system development [GO:0007417]; glial cell differentiation [GO:0010001]; positive regulation of neuroblast proliferation [GO:0002052]; skeletal system development [GO:0001501]	9796.ENSECAP00000038831;	104	124	2346	8.4399	P	VSLPNYPAIPTDATLELQNLR_2_A0A3Q2HU92	A0A3Q2HU92_VSLPNYPAIPTDATLELQNLR_2	ACAN	30.2943	P1	1.31672e+09	IS_vs_P	complete	3.77034	3.09054	4.45014	31.5008	14.1105	2.48534e-05	0.00168741	3.15797
A0A3Q2HU92	calcium ion binding [GO:0005509]; carbohydrate binding [GO:0030246]; hyaluronic acid binding [GO:0005540]	cell adhesion [GO:0007155]; central nervous system development [GO:0007417]; glial cell differentiation [GO:0010001]; positive regulation of neuroblast proliferation [GO:0002052]; skeletal system development [GO:0001501]	9796.ENSECAP00000038831;	104	124	2346	8.4399	P	VSLPNYPAIPTDATLELQNLR_2_A0A3Q2HU92	A0A3Q2HU92_VSLPNYPAIPTDATLELQNLR_2	ACAN	30.5101	P2	1.52912e+09	IS_vs_P	complete	3.77034	3.09054	4.45014	31.5008	14.1105	2.48534e-05	0.00168741	3.15797
A0A9L0S3L1	carbohydrate binding [GO:0030246]; hyaluronic acid binding [GO:0005540]	cell adhesion [GO:0007155]		104	124	2476	7.99677	IS	VSLPNYPAIPTDATLELQNLR_2_A0A9L0S3L1	A0A9L0S3L1_VSLPNYPAIPTDATLELQNLR_2	ACAN	34.1162	IS1	1.86205e+10	IS_vs_P	complete	3.77034	3.09054	4.45014	31.5008	14.1105	2.48534e-05	0.00168741	3.15797
A0A9L0S3L1	carbohydrate binding [GO:0030246]; hyaluronic acid binding [GO:0005540]	cell adhesion [GO:0007155]		104	124	2476	7.99677	IS	VSLPNYPAIPTDATLELQNLR_2_A0A9L0S3L1	A0A9L0S3L1_VSLPNYPAIPTDATLELQNLR_2	ACAN	34.2289	IS2	2.01332e+10	IS_vs_P	complete	3.77034	3.09054	4.45014	31.5008	14.1105	2.48534e-05	0.00168741	3.15797
A0A9L0S3L1	carbohydrate binding [GO:0030246]; hyaluronic acid binding [GO:0005540]	cell adhesion [GO:0007155]		104	124	2476	7.99677	P	VSLPNYPAIPTDATLELQNLR_2_A0A9L0S3L1	A0A9L0S3L1_VSLPNYPAIPTDATLELQNLR_2	ACAN	30.2943	P1	1.31672e+09	IS_vs_P	complete	3.77034	3.09054	4.45014	31.5008	14.1105	2.48534e-05	0.00168741	3.15797
A0A9L0S3L1	carbohydrate binding [GO:0030246]; hyaluronic acid binding [GO:0005540]	cell adhesion [GO:0007155]		104	124	2476	7.99677	P	VSLPNYPAIPTDATLELQNLR_2_A0A9L0S3L1	A0A9L0S3L1_VSLPNYPAIPTDATLELQNLR_2	ACAN	30.5101	P2	1.52912e+09	IS_vs_P	complete	3.77034	3.09054	4.45014	31.5008	14.1105	2.48534e-05	0.00168741	3.15797
A0A9L0S4J8	carbohydrate binding [GO:0030246]; hyaluronic acid binding [GO:0005540]	cell adhesion [GO:0007155]		104	124	2581	7.67145	IS	VSLPNYPAIPTDATLELQNLR_2_A0A9L0S4J8	A0A9L0S4J8_VSLPNYPAIPTDATLELQNLR_2	ACAN	34.1162	IS1	1.86205e+10	IS_vs_P	complete	3.77034	3.09054	4.45014	31.5008	14.1105	2.48534e-05	0.00168741	3.15797
A0A9L0S4J8	carbohydrate binding [GO:0030246]; hyaluronic acid binding [GO:0005540]	cell adhesion [GO:0007155]		104	124	2581	7.67145	IS	VSLPNYPAIPTDATLELQNLR_2_A0A9L0S4J8	A0A9L0S4J8_VSLPNYPAIPTDATLELQNLR_2	ACAN	34.2289	IS2	2.01332e+10	IS_vs_P	complete	3.77034	3.09054	4.45014	31.5008	14.1105	2.48534e-05	0.00168741	3.15797
A0A9L0S4J8	carbohydrate binding [GO:0030246]; hyaluronic acid binding [GO:0005540]	cell adhesion [GO:0007155]		104	124	2581	7.67145	P	VSLPNYPAIPTDATLELQNLR_2_A0A9L0S4J8	A0A9L0S4J8_VSLPNYPAIPTDATLELQNLR_2	ACAN	30.2943	P1	1.31672e+09	IS_vs_P	complete	3.77034	3.09054	4.45014	31.5008	14.1105	2.48534e-05	0.00168741	3.15797
A0A9L0S4J8	carbohydrate binding [GO:0030246]; hyaluronic acid binding [GO:0005540]	cell adhesion [GO:0007155]		104	124	2581	7.67145	P	VSLPNYPAIPTDATLELQNLR_2_A0A9L0S4J8	A0A9L0S4J8_VSLPNYPAIPTDATLELQNLR_2	ACAN	30.5101	P2	1.52912e+09	IS_vs_P	complete	3.77034	3.09054	4.45014	31.5008	14.1105	2.48534e-05	0.00168741	3.15797
A0A9L0S6F6	carbohydrate binding [GO:0030246]; hyaluronic acid binding [GO:0005540]	cell adhesion [GO:0007155]		104	124	2371	8.35091	IS	VSLPNYPAIPTDATLELQNLR_2_A0A9L0S6F6	A0A9L0S6F6_VSLPNYPAIPTDATLELQNLR_2	ACAN	34.1162	IS1	1.86205e+10	IS_vs_P	complete	3.77034	3.09054	4.45014	31.5008	14.1105	2.48534e-05	0.00168741	3.15797
A0A9L0S6F6	carbohydrate binding [GO:0030246]; hyaluronic acid binding [GO:0005540]	cell adhesion [GO:0007155]		104	124	2371	8.35091	IS	VSLPNYPAIPTDATLELQNLR_2_A0A9L0S6F6	A0A9L0S6F6_VSLPNYPAIPTDATLELQNLR_2	ACAN	34.2289	IS2	2.01332e+10	IS_vs_P	complete	3.77034	3.09054	4.45014	31.5008	14.1105	2.48534e-05	0.00168741	3.15797
A0A9L0S6F6	carbohydrate binding [GO:0030246]; hyaluronic acid binding [GO:0005540]	cell adhesion [GO:0007155]		104	124	2371	8.35091	P	VSLPNYPAIPTDATLELQNLR_2_A0A9L0S6F6	A0A9L0S6F6_VSLPNYPAIPTDATLELQNLR_2	ACAN	30.2943	P1	1.31672e+09	IS_vs_P	complete	3.77034	3.09054	4.45014	31.5008	14.1105	2.48534e-05	0.00168741	3.15797
A0A9L0S6F6	carbohydrate binding [GO:0030246]; hyaluronic acid binding [GO:0005540]	cell adhesion [GO:0007155]		104	124	2371	8.35091	P	VSLPNYPAIPTDATLELQNLR_2_A0A9L0S6F6	A0A9L0S6F6_VSLPNYPAIPTDATLELQNLR_2	ACAN	30.5101	P2	1.52912e+09	IS_vs_P	complete	3.77034	3.09054	4.45014	31.5008	14.1105	2.48534e-05	0.00168741	3.15797
A0A9L0SCK6	carbohydrate binding [GO:0030246]; hyaluronic acid binding [GO:0005540]	cell adhesion [GO:0007155]		104	124	2371	8.35091	IS	VSLPNYPAIPTDATLELQNLR_2_A0A9L0SCK6	A0A9L0SCK6_VSLPNYPAIPTDATLELQNLR_2	ACAN	34.1162	IS1	1.86205e+10	IS_vs_P	complete	3.77034	3.09054	4.45014	31.5008	14.1105	2.48534e-05	0.00168741	3.15797
A0A9L0SCK6	carbohydrate binding [GO:0030246]; hyaluronic acid binding [GO:0005540]	cell adhesion [GO:0007155]		104	124	2371	8.35091	IS	VSLPNYPAIPTDATLELQNLR_2_A0A9L0SCK6	A0A9L0SCK6_VSLPNYPAIPTDATLELQNLR_2	ACAN	34.2289	IS2	2.01332e+10	IS_vs_P	complete	3.77034	3.09054	4.45014	31.5008	14.1105	2.48534e-05	0.00168741	3.15797
A0A9L0SCK6	carbohydrate binding [GO:0030246]; hyaluronic acid binding [GO:0005540]	cell adhesion [GO:0007155]		104	124	2371	8.35091	P	VSLPNYPAIPTDATLELQNLR_2_A0A9L0SCK6	A0A9L0SCK6_VSLPNYPAIPTDATLELQNLR_2	ACAN	30.2943	P1	1.31672e+09	IS_vs_P	complete	3.77034	3.09054	4.45014	31.5008	14.1105	2.48534e-05	0.00168741	3.15797
A0A9L0SCK6	carbohydrate binding [GO:0030246]; hyaluronic acid binding [GO:0005540]	cell adhesion [GO:0007155]		104	124	2371	8.35091	P	VSLPNYPAIPTDATLELQNLR_2_A0A9L0SCK6	A0A9L0SCK6_VSLPNYPAIPTDATLELQNLR_2	ACAN	30.5101	P2	1.52912e+09	IS_vs_P	complete	3.77034	3.09054	4.45014	31.5008	14.1105	2.48534e-05	0.00168741	3.15797
A0A9L0SGJ6	calcium ion binding [GO:0005509]; carbohydrate binding [GO:0030246]; hyaluronic acid binding [GO:0005540]	cell adhesion [GO:0007155]		104	124	2474	6.91188	IS	VSLPNYPAIPTDATLELQNLR_2_A0A9L0SGJ6	A0A9L0SGJ6_VSLPNYPAIPTDATLELQNLR_2	ACAN	34.1162	IS1	1.86205e+10	IS_vs_P	complete	3.77034	3.09054	4.45014	31.5008	14.1105	2.48534e-05	0.00168741	3.15797
A0A9L0SGJ6	calcium ion binding [GO:0005509]; carbohydrate binding [GO:0030246]; hyaluronic acid binding [GO:0005540]	cell adhesion [GO:0007155]		104	124	2474	6.91188	IS	VSLPNYPAIPTDATLELQNLR_2_A0A9L0SGJ6	A0A9L0SGJ6_VSLPNYPAIPTDATLELQNLR_2	ACAN	34.2289	IS2	2.01332e+10	IS_vs_P	complete	3.77034	3.09054	4.45014	31.5008	14.1105	2.48534e-05	0.00168741	3.15797
A0A9L0SGJ6	calcium ion binding [GO:0005509]; carbohydrate binding [GO:0030246]; hyaluronic acid binding [GO:0005540]	cell adhesion [GO:0007155]		104	124	2474	6.91188	P	VSLPNYPAIPTDATLELQNLR_2_A0A9L0SGJ6	A0A9L0SGJ6_VSLPNYPAIPTDATLELQNLR_2	ACAN	30.2943	P1	1.31672e+09	IS_vs_P	complete	3.77034	3.09054	4.45014	31.5008	14.1105	2.48534e-05	0.00168741	3.15797
A0A9L0SGJ6	calcium ion binding [GO:0005509]; carbohydrate binding [GO:0030246]; hyaluronic acid binding [GO:0005540]	cell adhesion [GO:0007155]		104	124	2474	6.91188	P	VSLPNYPAIPTDATLELQNLR_2_A0A9L0SGJ6	A0A9L0SGJ6_VSLPNYPAIPTDATLELQNLR_2	ACAN	30.5101	P2	1.52912e+09	IS_vs_P	complete	3.77034	3.09054	4.45014	31.5008	14.1105	2.48534e-05	0.00168741	3.15797
A0A9L0SGV4	carbohydrate binding [GO:0030246]; hyaluronic acid binding [GO:0005540]	cell adhesion [GO:0007155]		104	124	2581	7.67145	IS	VSLPNYPAIPTDATLELQNLR_2_A0A9L0SGV4	A0A9L0SGV4_VSLPNYPAIPTDATLELQNLR_2	ACAN	34.1162	IS1	1.86205e+10	IS_vs_P	complete	3.77034	3.09054	4.45014	31.5008	14.1105	2.48534e-05	0.00168741	3.15797
A0A9L0SGV4	carbohydrate binding [GO:0030246]; hyaluronic acid binding [GO:0005540]	cell adhesion [GO:0007155]		104	124	2581	7.67145	IS	VSLPNYPAIPTDATLELQNLR_2_A0A9L0SGV4	A0A9L0SGV4_VSLPNYPAIPTDATLELQNLR_2	ACAN	34.2289	IS2	2.01332e+10	IS_vs_P	complete	3.77034	3.09054	4.45014	31.5008	14.1105	2.48534e-05	0.00168741	3.15797
A0A9L0SGV4	carbohydrate binding [GO:0030246]; hyaluronic acid binding [GO:0005540]	cell adhesion [GO:0007155]		104	124	2581	7.67145	P	VSLPNYPAIPTDATLELQNLR_2_A0A9L0SGV4	A0A9L0SGV4_VSLPNYPAIPTDATLELQNLR_2	ACAN	30.2943	P1	1.31672e+09	IS_vs_P	complete	3.77034	3.09054	4.45014	31.5008	14.1105	2.48534e-05	0.00168741	3.15797
A0A9L0SGV4	carbohydrate binding [GO:0030246]; hyaluronic acid binding [GO:0005540]	cell adhesion [GO:0007155]		104	124	2581	7.67145	P	VSLPNYPAIPTDATLELQNLR_2_A0A9L0SGV4	A0A9L0SGV4_VSLPNYPAIPTDATLELQNLR_2	ACAN	30.5101	P2	1.52912e+09	IS_vs_P	complete	3.77034	3.09054	4.45014	31.5008	14.1105	2.48534e-05	0.00168741	3.15797
A0A9L0SRH2	carbohydrate binding [GO:0030246]; hyaluronic acid binding [GO:0005540]	cell adhesion [GO:0007155]		104	124	2539	7.79835	IS	VSLPNYPAIPTDATLELQNLR_2_A0A9L0SRH2	A0A9L0SRH2_VSLPNYPAIPTDATLELQNLR_2	ACAN	34.1162	IS1	1.86205e+10	IS_vs_P	complete	3.77034	3.09054	4.45014	31.5008	14.1105	2.48534e-05	0.00168741	3.15797
A0A9L0SRH2	carbohydrate binding [GO:0030246]; hyaluronic acid binding [GO:0005540]	cell adhesion [GO:0007155]		104	124	2539	7.79835	IS	VSLPNYPAIPTDATLELQNLR_2_A0A9L0SRH2	A0A9L0SRH2_VSLPNYPAIPTDATLELQNLR_2	ACAN	34.2289	IS2	2.01332e+10	IS_vs_P	complete	3.77034	3.09054	4.45014	31.5008	14.1105	2.48534e-05	0.00168741	3.15797
A0A9L0SRH2	carbohydrate binding [GO:0030246]; hyaluronic acid binding [GO:0005540]	cell adhesion [GO:0007155]		104	124	2539	7.79835	P	VSLPNYPAIPTDATLELQNLR_2_A0A9L0SRH2	A0A9L0SRH2_VSLPNYPAIPTDATLELQNLR_2	ACAN	30.2943	P1	1.31672e+09	IS_vs_P	complete	3.77034	3.09054	4.45014	31.5008	14.1105	2.48534e-05	0.00168741	3.15797
A0A9L0SRH2	carbohydrate binding [GO:0030246]; hyaluronic acid binding [GO:0005540]	cell adhesion [GO:0007155]		104	124	2539	7.79835	P	VSLPNYPAIPTDATLELQNLR_2_A0A9L0SRH2	A0A9L0SRH2_VSLPNYPAIPTDATLELQNLR_2	ACAN	30.5101	P2	1.52912e+09	IS_vs_P	complete	3.77034	3.09054	4.45014	31.5008	14.1105	2.48534e-05	0.00168741	3.15797
A0A9L0SU06	carbohydrate binding [GO:0030246]; hyaluronic acid binding [GO:0005540]	cell adhesion [GO:0007155]		104	124	2560	7.73438	IS	VSLPNYPAIPTDATLELQNLR_2_A0A9L0SU06	A0A9L0SU06_VSLPNYPAIPTDATLELQNLR_2	ACAN	34.1162	IS1	1.86205e+10	IS_vs_P	complete	3.77034	3.09054	4.45014	31.5008	14.1105	2.48534e-05	0.00168741	3.15797
A0A9L0SU06	carbohydrate binding [GO:0030246]; hyaluronic acid binding [GO:0005540]	cell adhesion [GO:0007155]		104	124	2560	7.73438	IS	VSLPNYPAIPTDATLELQNLR_2_A0A9L0SU06	A0A9L0SU06_VSLPNYPAIPTDATLELQNLR_2	ACAN	34.2289	IS2	2.01332e+10	IS_vs_P	complete	3.77034	3.09054	4.45014	31.5008	14.1105	2.48534e-05	0.00168741	3.15797
A0A9L0SU06	carbohydrate binding [GO:0030246]; hyaluronic acid binding [GO:0005540]	cell adhesion [GO:0007155]		104	124	2560	7.73438	P	VSLPNYPAIPTDATLELQNLR_2_A0A9L0SU06	A0A9L0SU06_VSLPNYPAIPTDATLELQNLR_2	ACAN	30.2943	P1	1.31672e+09	IS_vs_P	complete	3.77034	3.09054	4.45014	31.5008	14.1105	2.48534e-05	0.00168741	3.15797
A0A9L0SU06	carbohydrate binding [GO:0030246]; hyaluronic acid binding [GO:0005540]	cell adhesion [GO:0007155]		104	124	2560	7.73438	P	VSLPNYPAIPTDATLELQNLR_2_A0A9L0SU06	A0A9L0SU06_VSLPNYPAIPTDATLELQNLR_2	ACAN	30.5101	P2	1.52912e+09	IS_vs_P	complete	3.77034	3.09054	4.45014	31.5008	14.1105	2.48534e-05	0.00168741	3.15797
F7C3C6	carbohydrate binding [GO:0030246]; hyaluronic acid binding [GO:0005540]	cartilage condensation [GO:0001502]; cell adhesion [GO:0007155]; chondrocyte development [GO:0002063]; collagen fibril organization [GO:0030199]; heart development [GO:0007507]; proteoglycan biosynthetic process [GO:0030166]		104	124	2665	7.42964	IS	VSLPNYPAIPTDATLELQNLR_2_F7C3C6	F7C3C6_VSLPNYPAIPTDATLELQNLR_2	ACAN	34.1162	IS1	1.86205e+10	IS_vs_P	complete	3.77034	3.09054	4.45014	31.5008	14.1105	2.48534e-05	0.00168741	3.15797
F7C3C6	carbohydrate binding [GO:0030246]; hyaluronic acid binding [GO:0005540]	cartilage condensation [GO:0001502]; cell adhesion [GO:0007155]; chondrocyte development [GO:0002063]; collagen fibril organization [GO:0030199]; heart development [GO:0007507]; proteoglycan biosynthetic process [GO:0030166]		104	124	2665	7.42964	IS	VSLPNYPAIPTDATLELQNLR_2_F7C3C6	F7C3C6_VSLPNYPAIPTDATLELQNLR_2	ACAN	34.2289	IS2	2.01332e+10	IS_vs_P	complete	3.77034	3.09054	4.45014	31.5008	14.1105	2.48534e-05	0.00168741	3.15797
F7C3C6	carbohydrate binding [GO:0030246]; hyaluronic acid binding [GO:0005540]	cartilage condensation [GO:0001502]; cell adhesion [GO:0007155]; chondrocyte development [GO:0002063]; collagen fibril organization [GO:0030199]; heart development [GO:0007507]; proteoglycan biosynthetic process [GO:0030166]		104	124	2665	7.42964	P	VSLPNYPAIPTDATLELQNLR_2_F7C3C6	F7C3C6_VSLPNYPAIPTDATLELQNLR_2	ACAN	30.2943	P1	1.31672e+09	IS_vs_P	complete	3.77034	3.09054	4.45014	31.5008	14.1105	2.48534e-05	0.00168741	3.15797
F7C3C6	carbohydrate binding [GO:0030246]; hyaluronic acid binding [GO:0005540]	cartilage condensation [GO:0001502]; cell adhesion [GO:0007155]; chondrocyte development [GO:0002063]; collagen fibril organization [GO:0030199]; heart development [GO:0007507]; proteoglycan biosynthetic process [GO:0030166]		104	124	2665	7.42964	P	VSLPNYPAIPTDATLELQNLR_2_F7C3C6	F7C3C6_VSLPNYPAIPTDATLELQNLR_2	ACAN	30.5101	P2	1.52912e+09	IS_vs_P	complete	3.77034	3.09054	4.45014	31.5008	14.1105	2.48534e-05	0.00168741	3.15797
A0A3Q2HU92	calcium ion binding [GO:0005509]; carbohydrate binding [GO:0030246]; hyaluronic acid binding [GO:0005540]	cell adhesion [GO:0007155]; central nervous system development [GO:0007417]; glial cell differentiation [GO:0010001]; positive regulation of neuroblast proliferation [GO:0002052]; skeletal system development [GO:0001501]	9796.ENSECAP00000038831;	104	124	2346	8.4399	IS	VSLPNYPAIPTDATLELQNLR_3_A0A3Q2HU92	A0A3Q2HU92_VSLPNYPAIPTDATLELQNLR_3	ACAN	31.2392	IS1	2.53479e+09	IS_vs_P	complete	3.90126	3.14957	4.65295	28.8873	13.204	3.47721e-05	0.00186891	2.91575
A0A3Q2HU92	calcium ion binding [GO:0005509]; carbohydrate binding [GO:0030246]; hyaluronic acid binding [GO:0005540]	cell adhesion [GO:0007155]; central nervous system development [GO:0007417]; glial cell differentiation [GO:0010001]; positive regulation of neuroblast proliferation [GO:0002052]; skeletal system development [GO:0001501]	9796.ENSECAP00000038831;	104	124	2346	8.4399	IS	VSLPNYPAIPTDATLELQNLR_3_A0A3Q2HU92	A0A3Q2HU92_VSLPNYPAIPTDATLELQNLR_3	ACAN	31.6153	IS2	3.28967e+09	IS_vs_P	complete	3.90126	3.14957	4.65295	28.8873	13.204	3.47721e-05	0.00186891	2.91575
A0A3Q2HU92	calcium ion binding [GO:0005509]; carbohydrate binding [GO:0030246]; hyaluronic acid binding [GO:0005540]	cell adhesion [GO:0007155]; central nervous system development [GO:0007417]; glial cell differentiation [GO:0010001]; positive regulation of neuroblast proliferation [GO:0002052]; skeletal system development [GO:0001501]	9796.ENSECAP00000038831;	104	124	2346	8.4399	P	VSLPNYPAIPTDATLELQNLR_3_A0A3Q2HU92	A0A3Q2HU92_VSLPNYPAIPTDATLELQNLR_3	ACAN	27.4096	P1	1.78283e+08	IS_vs_P	complete	3.90126	3.14957	4.65295	28.8873	13.204	3.47721e-05	0.00186891	2.91575
A0A3Q2HU92	calcium ion binding [GO:0005509]; carbohydrate binding [GO:0030246]; hyaluronic acid binding [GO:0005540]	cell adhesion [GO:0007155]; central nervous system development [GO:0007417]; glial cell differentiation [GO:0010001]; positive regulation of neuroblast proliferation [GO:0002052]; skeletal system development [GO:0001501]	9796.ENSECAP00000038831;	104	124	2346	8.4399	P	VSLPNYPAIPTDATLELQNLR_3_A0A3Q2HU92	A0A3Q2HU92_VSLPNYPAIPTDATLELQNLR_3	ACAN	27.6424	P2	209502304	IS_vs_P	complete	3.90126	3.14957	4.65295	28.8873	13.204	3.47721e-05	0.00186891	2.91575
A0A9L0S3L1	carbohydrate binding [GO:0030246]; hyaluronic acid binding [GO:0005540]	cell adhesion [GO:0007155]		104	124	2476	7.99677	IS	VSLPNYPAIPTDATLELQNLR_3_A0A9L0S3L1	A0A9L0S3L1_VSLPNYPAIPTDATLELQNLR_3	ACAN	31.2392	IS1	2.53479e+09	IS_vs_P	complete	3.90126	3.14957	4.65295	28.8873	13.204	3.47721e-05	0.00186891	2.91575
A0A9L0S3L1	carbohydrate binding [GO:0030246]; hyaluronic acid binding [GO:0005540]	cell adhesion [GO:0007155]		104	124	2476	7.99677	IS	VSLPNYPAIPTDATLELQNLR_3_A0A9L0S3L1	A0A9L0S3L1_VSLPNYPAIPTDATLELQNLR_3	ACAN	31.6153	IS2	3.28967e+09	IS_vs_P	complete	3.90126	3.14957	4.65295	28.8873	13.204	3.47721e-05	0.00186891	2.91575
A0A9L0S3L1	carbohydrate binding [GO:0030246]; hyaluronic acid binding [GO:0005540]	cell adhesion [GO:0007155]		104	124	2476	7.99677	P	VSLPNYPAIPTDATLELQNLR_3_A0A9L0S3L1	A0A9L0S3L1_VSLPNYPAIPTDATLELQNLR_3	ACAN	27.4096	P1	1.78283e+08	IS_vs_P	complete	3.90126	3.14957	4.65295	28.8873	13.204	3.47721e-05	0.00186891	2.91575
A0A9L0S3L1	carbohydrate binding [GO:0030246]; hyaluronic acid binding [GO:0005540]	cell adhesion [GO:0007155]		104	124	2476	7.99677	P	VSLPNYPAIPTDATLELQNLR_3_A0A9L0S3L1	A0A9L0S3L1_VSLPNYPAIPTDATLELQNLR_3	ACAN	27.6424	P2	209502304	IS_vs_P	complete	3.90126	3.14957	4.65295	28.8873	13.204	3.47721e-05	0.00186891	2.91575
A0A9L0S4J8	carbohydrate binding [GO:0030246]; hyaluronic acid binding [GO:0005540]	cell adhesion [GO:0007155]		104	124	2581	7.67145	IS	VSLPNYPAIPTDATLELQNLR_3_A0A9L0S4J8	A0A9L0S4J8_VSLPNYPAIPTDATLELQNLR_3	ACAN	31.2392	IS1	2.53479e+09	IS_vs_P	complete	3.90126	3.14957	4.65295	28.8873	13.204	3.47721e-05	0.00186891	2.91575
A0A9L0S4J8	carbohydrate binding [GO:0030246]; hyaluronic acid binding [GO:0005540]	cell adhesion [GO:0007155]		104	124	2581	7.67145	IS	VSLPNYPAIPTDATLELQNLR_3_A0A9L0S4J8	A0A9L0S4J8_VSLPNYPAIPTDATLELQNLR_3	ACAN	31.6153	IS2	3.28967e+09	IS_vs_P	complete	3.90126	3.14957	4.65295	28.8873	13.204	3.47721e-05	0.00186891	2.91575
A0A9L0S4J8	carbohydrate binding [GO:0030246]; hyaluronic acid binding [GO:0005540]	cell adhesion [GO:0007155]		104	124	2581	7.67145	P	VSLPNYPAIPTDATLELQNLR_3_A0A9L0S4J8	A0A9L0S4J8_VSLPNYPAIPTDATLELQNLR_3	ACAN	27.4096	P1	1.78283e+08	IS_vs_P	complete	3.90126	3.14957	4.65295	28.8873	13.204	3.47721e-05	0.00186891	2.91575
A0A9L0S4J8	carbohydrate binding [GO:0030246]; hyaluronic acid binding [GO:0005540]	cell adhesion [GO:0007155]		104	124	2581	7.67145	P	VSLPNYPAIPTDATLELQNLR_3_A0A9L0S4J8	A0A9L0S4J8_VSLPNYPAIPTDATLELQNLR_3	ACAN	27.6424	P2	209502304	IS_vs_P	complete	3.90126	3.14957	4.65295	28.8873	13.204	3.47721e-05	0.00186891	2.91575
A0A9L0S6F6	carbohydrate binding [GO:0030246]; hyaluronic acid binding [GO:0005540]	cell adhesion [GO:0007155]		104	124	2371	8.35091	IS	VSLPNYPAIPTDATLELQNLR_3_A0A9L0S6F6	A0A9L0S6F6_VSLPNYPAIPTDATLELQNLR_3	ACAN	31.2392	IS1	2.53479e+09	IS_vs_P	complete	3.90126	3.14957	4.65295	28.8873	13.204	3.47721e-05	0.00186891	2.91575
A0A9L0S6F6	carbohydrate binding [GO:0030246]; hyaluronic acid binding [GO:0005540]	cell adhesion [GO:0007155]		104	124	2371	8.35091	IS	VSLPNYPAIPTDATLELQNLR_3_A0A9L0S6F6	A0A9L0S6F6_VSLPNYPAIPTDATLELQNLR_3	ACAN	31.6153	IS2	3.28967e+09	IS_vs_P	complete	3.90126	3.14957	4.65295	28.8873	13.204	3.47721e-05	0.00186891	2.91575
A0A9L0S6F6	carbohydrate binding [GO:0030246]; hyaluronic acid binding [GO:0005540]	cell adhesion [GO:0007155]		104	124	2371	8.35091	P	VSLPNYPAIPTDATLELQNLR_3_A0A9L0S6F6	A0A9L0S6F6_VSLPNYPAIPTDATLELQNLR_3	ACAN	27.4096	P1	1.78283e+08	IS_vs_P	complete	3.90126	3.14957	4.65295	28.8873	13.204	3.47721e-05	0.00186891	2.91575
A0A9L0S6F6	carbohydrate binding [GO:0030246]; hyaluronic acid binding [GO:0005540]	cell adhesion [GO:0007155]		104	124	2371	8.35091	P	VSLPNYPAIPTDATLELQNLR_3_A0A9L0S6F6	A0A9L0S6F6_VSLPNYPAIPTDATLELQNLR_3	ACAN	27.6424	P2	209502304	IS_vs_P	complete	3.90126	3.14957	4.65295	28.8873	13.204	3.47721e-05	0.00186891	2.91575
A0A9L0SCK6	carbohydrate binding [GO:0030246]; hyaluronic acid binding [GO:0005540]	cell adhesion [GO:0007155]		104	124	2371	8.35091	IS	VSLPNYPAIPTDATLELQNLR_3_A0A9L0SCK6	A0A9L0SCK6_VSLPNYPAIPTDATLELQNLR_3	ACAN	31.2392	IS1	2.53479e+09	IS_vs_P	complete	3.90126	3.14957	4.65295	28.8873	13.204	3.47721e-05	0.00186891	2.91575
A0A9L0SCK6	carbohydrate binding [GO:0030246]; hyaluronic acid binding [GO:0005540]	cell adhesion [GO:0007155]		104	124	2371	8.35091	IS	VSLPNYPAIPTDATLELQNLR_3_A0A9L0SCK6	A0A9L0SCK6_VSLPNYPAIPTDATLELQNLR_3	ACAN	31.6153	IS2	3.28967e+09	IS_vs_P	complete	3.90126	3.14957	4.65295	28.8873	13.204	3.47721e-05	0.00186891	2.91575
A0A9L0SCK6	carbohydrate binding [GO:0030246]; hyaluronic acid binding [GO:0005540]	cell adhesion [GO:0007155]		104	124	2371	8.35091	P	VSLPNYPAIPTDATLELQNLR_3_A0A9L0SCK6	A0A9L0SCK6_VSLPNYPAIPTDATLELQNLR_3	ACAN	27.4096	P1	1.78283e+08	IS_vs_P	complete	3.90126	3.14957	4.65295	28.8873	13.204	3.47721e-05	0.00186891	2.91575
A0A9L0SCK6	carbohydrate binding [GO:0030246]; hyaluronic acid binding [GO:0005540]	cell adhesion [GO:0007155]		104	124	2371	8.35091	P	VSLPNYPAIPTDATLELQNLR_3_A0A9L0SCK6	A0A9L0SCK6_VSLPNYPAIPTDATLELQNLR_3	ACAN	27.6424	P2	209502304	IS_vs_P	complete	3.90126	3.14957	4.65295	28.8873	13.204	3.47721e-05	0.00186891	2.91575
A0A9L0SGJ6	calcium ion binding [GO:0005509]; carbohydrate binding [GO:0030246]; hyaluronic acid binding [GO:0005540]	cell adhesion [GO:0007155]		104	124	2474	6.91188	IS	VSLPNYPAIPTDATLELQNLR_3_A0A9L0SGJ6	A0A9L0SGJ6_VSLPNYPAIPTDATLELQNLR_3	ACAN	31.2392	IS1	2.53479e+09	IS_vs_P	complete	3.90126	3.14957	4.65295	28.8873	13.204	3.47721e-05	0.00186891	2.91575
A0A9L0SGJ6	calcium ion binding [GO:0005509]; carbohydrate binding [GO:0030246]; hyaluronic acid binding [GO:0005540]	cell adhesion [GO:0007155]		104	124	2474	6.91188	IS	VSLPNYPAIPTDATLELQNLR_3_A0A9L0SGJ6	A0A9L0SGJ6_VSLPNYPAIPTDATLELQNLR_3	ACAN	31.6153	IS2	3.28967e+09	IS_vs_P	complete	3.90126	3.14957	4.65295	28.8873	13.204	3.47721e-05	0.00186891	2.91575
A0A9L0SGJ6	calcium ion binding [GO:0005509]; carbohydrate binding [GO:0030246]; hyaluronic acid binding [GO:0005540]	cell adhesion [GO:0007155]		104	124	2474	6.91188	P	VSLPNYPAIPTDATLELQNLR_3_A0A9L0SGJ6	A0A9L0SGJ6_VSLPNYPAIPTDATLELQNLR_3	ACAN	27.4096	P1	1.78283e+08	IS_vs_P	complete	3.90126	3.14957	4.65295	28.8873	13.204	3.47721e-05	0.00186891	2.91575
A0A9L0SGJ6	calcium ion binding [GO:0005509]; carbohydrate binding [GO:0030246]; hyaluronic acid binding [GO:0005540]	cell adhesion [GO:0007155]		104	124	2474	6.91188	P	VSLPNYPAIPTDATLELQNLR_3_A0A9L0SGJ6	A0A9L0SGJ6_VSLPNYPAIPTDATLELQNLR_3	ACAN	27.6424	P2	209502304	IS_vs_P	complete	3.90126	3.14957	4.65295	28.8873	13.204	3.47721e-05	0.00186891	2.91575
A0A9L0SGV4	carbohydrate binding [GO:0030246]; hyaluronic acid binding [GO:0005540]	cell adhesion [GO:0007155]		104	124	2581	7.67145	IS	VSLPNYPAIPTDATLELQNLR_3_A0A9L0SGV4	A0A9L0SGV4_VSLPNYPAIPTDATLELQNLR_3	ACAN	31.2392	IS1	2.53479e+09	IS_vs_P	complete	3.90126	3.14957	4.65295	28.8873	13.204	3.47721e-05	0.00186891	2.91575
A0A9L0SGV4	carbohydrate binding [GO:0030246]; hyaluronic acid binding [GO:0005540]	cell adhesion [GO:0007155]		104	124	2581	7.67145	IS	VSLPNYPAIPTDATLELQNLR_3_A0A9L0SGV4	A0A9L0SGV4_VSLPNYPAIPTDATLELQNLR_3	ACAN	31.6153	IS2	3.28967e+09	IS_vs_P	complete	3.90126	3.14957	4.65295	28.8873	13.204	3.47721e-05	0.00186891	2.91575
A0A9L0SGV4	carbohydrate binding [GO:0030246]; hyaluronic acid binding [GO:0005540]	cell adhesion [GO:0007155]		104	124	2581	7.67145	P	VSLPNYPAIPTDATLELQNLR_3_A0A9L0SGV4	A0A9L0SGV4_VSLPNYPAIPTDATLELQNLR_3	ACAN	27.4096	P1	1.78283e+08	IS_vs_P	complete	3.90126	3.14957	4.65295	28.8873	13.204	3.47721e-05	0.00186891	2.91575
A0A9L0SGV4	carbohydrate binding [GO:0030246]; hyaluronic acid binding [GO:0005540]	cell adhesion [GO:0007155]		104	124	2581	7.67145	P	VSLPNYPAIPTDATLELQNLR_3_A0A9L0SGV4	A0A9L0SGV4_VSLPNYPAIPTDATLELQNLR_3	ACAN	27.6424	P2	209502304	IS_vs_P	complete	3.90126	3.14957	4.65295	28.8873	13.204	3.47721e-05	0.00186891	2.91575
A0A9L0SRH2	carbohydrate binding [GO:0030246]; hyaluronic acid binding [GO:0005540]	cell adhesion [GO:0007155]		104	124	2539	7.79835	IS	VSLPNYPAIPTDATLELQNLR_3_A0A9L0SRH2	A0A9L0SRH2_VSLPNYPAIPTDATLELQNLR_3	ACAN	31.2392	IS1	2.53479e+09	IS_vs_P	complete	3.90126	3.14957	4.65295	28.8873	13.204	3.47721e-05	0.00186891	2.91575
A0A9L0SRH2	carbohydrate binding [GO:0030246]; hyaluronic acid binding [GO:0005540]	cell adhesion [GO:0007155]		104	124	2539	7.79835	IS	VSLPNYPAIPTDATLELQNLR_3_A0A9L0SRH2	A0A9L0SRH2_VSLPNYPAIPTDATLELQNLR_3	ACAN	31.6153	IS2	3.28967e+09	IS_vs_P	complete	3.90126	3.14957	4.65295	28.8873	13.204	3.47721e-05	0.00186891	2.91575
A0A9L0SRH2	carbohydrate binding [GO:0030246]; hyaluronic acid binding [GO:0005540]	cell adhesion [GO:0007155]		104	124	2539	7.79835	P	VSLPNYPAIPTDATLELQNLR_3_A0A9L0SRH2	A0A9L0SRH2_VSLPNYPAIPTDATLELQNLR_3	ACAN	27.4096	P1	1.78283e+08	IS_vs_P	complete	3.90126	3.14957	4.65295	28.8873	13.204	3.47721e-05	0.00186891	2.91575
A0A9L0SRH2	carbohydrate binding [GO:0030246]; hyaluronic acid binding [GO:0005540]	cell adhesion [GO:0007155]		104	124	2539	7.79835	P	VSLPNYPAIPTDATLELQNLR_3_A0A9L0SRH2	A0A9L0SRH2_VSLPNYPAIPTDATLELQNLR_3	ACAN	27.6424	P2	209502304	IS_vs_P	complete	3.90126	3.14957	4.65295	28.8873	13.204	3.47721e-05	0.00186891	2.91575
A0A9L0SU06	carbohydrate binding [GO:0030246]; hyaluronic acid binding [GO:0005540]	cell adhesion [GO:0007155]		104	124	2560	7.73438	IS	VSLPNYPAIPTDATLELQNLR_3_A0A9L0SU06	A0A9L0SU06_VSLPNYPAIPTDATLELQNLR_3	ACAN	31.2392	IS1	2.53479e+09	IS_vs_P	complete	3.90126	3.14957	4.65295	28.8873	13.204	3.47721e-05	0.00186891	2.91575
A0A9L0SU06	carbohydrate binding [GO:0030246]; hyaluronic acid binding [GO:0005540]	cell adhesion [GO:0007155]		104	124	2560	7.73438	IS	VSLPNYPAIPTDATLELQNLR_3_A0A9L0SU06	A0A9L0SU06_VSLPNYPAIPTDATLELQNLR_3	ACAN	31.6153	IS2	3.28967e+09	IS_vs_P	complete	3.90126	3.14957	4.65295	28.8873	13.204	3.47721e-05	0.00186891	2.91575
A0A9L0SU06	carbohydrate binding [GO:0030246]; hyaluronic acid binding [GO:0005540]	cell adhesion [GO:0007155]		104	124	2560	7.73438	P	VSLPNYPAIPTDATLELQNLR_3_A0A9L0SU06	A0A9L0SU06_VSLPNYPAIPTDATLELQNLR_3	ACAN	27.4096	P1	1.78283e+08	IS_vs_P	complete	3.90126	3.14957	4.65295	28.8873	13.204	3.47721e-05	0.00186891	2.91575
A0A9L0SU06	carbohydrate binding [GO:0030246]; hyaluronic acid binding [GO:0005540]	cell adhesion [GO:0007155]		104	124	2560	7.73438	P	VSLPNYPAIPTDATLELQNLR_3_A0A9L0SU06	A0A9L0SU06_VSLPNYPAIPTDATLELQNLR_3	ACAN	27.6424	P2	209502304	IS_vs_P	complete	3.90126	3.14957	4.65295	28.8873	13.204	3.47721e-05	0.00186891	2.91575
F7C3C6	carbohydrate binding [GO:0030246]; hyaluronic acid binding [GO:0005540]	cartilage condensation [GO:0001502]; cell adhesion [GO:0007155]; chondrocyte development [GO:0002063]; collagen fibril organization [GO:0030199]; heart development [GO:0007507]; proteoglycan biosynthetic process [GO:0030166]		104	124	2665	7.42964	IS	VSLPNYPAIPTDATLELQNLR_3_F7C3C6	F7C3C6_VSLPNYPAIPTDATLELQNLR_3	ACAN	31.2392	IS1	2.53479e+09	IS_vs_P	complete	3.90126	3.14957	4.65295	28.8873	13.204	3.47721e-05	0.00186891	2.91575
F7C3C6	carbohydrate binding [GO:0030246]; hyaluronic acid binding [GO:0005540]	cartilage condensation [GO:0001502]; cell adhesion [GO:0007155]; chondrocyte development [GO:0002063]; collagen fibril organization [GO:0030199]; heart development [GO:0007507]; proteoglycan biosynthetic process [GO:0030166]		104	124	2665	7.42964	IS	VSLPNYPAIPTDATLELQNLR_3_F7C3C6	F7C3C6_VSLPNYPAIPTDATLELQNLR_3	ACAN	31.6153	IS2	3.28967e+09	IS_vs_P	complete	3.90126	3.14957	4.65295	28.8873	13.204	3.47721e-05	0.00186891	2.91575
F7C3C6	carbohydrate binding [GO:0030246]; hyaluronic acid binding [GO:0005540]	cartilage condensation [GO:0001502]; cell adhesion [GO:0007155]; chondrocyte development [GO:0002063]; collagen fibril organization [GO:0030199]; heart development [GO:0007507]; proteoglycan biosynthetic process [GO:0030166]		104	124	2665	7.42964	P	VSLPNYPAIPTDATLELQNLR_3_F7C3C6	F7C3C6_VSLPNYPAIPTDATLELQNLR_3	ACAN	27.4096	P1	1.78283e+08	IS_vs_P	complete	3.90126	3.14957	4.65295	28.8873	13.204	3.47721e-05	0.00186891	2.91575
F7C3C6	carbohydrate binding [GO:0030246]; hyaluronic acid binding [GO:0005540]	cartilage condensation [GO:0001502]; cell adhesion [GO:0007155]; chondrocyte development [GO:0002063]; collagen fibril organization [GO:0030199]; heart development [GO:0007507]; proteoglycan biosynthetic process [GO:0030166]		104	124	2665	7.42964	P	VSLPNYPAIPTDATLELQNLR_3_F7C3C6	F7C3C6_VSLPNYPAIPTDATLELQNLR_3	ACAN	27.6424	P2	209502304	IS_vs_P	complete	3.90126	3.14957	4.65295	28.8873	13.204	3.47721e-05	0.00186891	2.91575
A0A5F5PIB7	extracellular matrix structural constituent conferring tensile strength [GO:0030020]; metal ion binding [GO:0046872]; MHC class II protein binding [GO:0042289]; platelet-derived growth factor binding [GO:0048407]; protein homodimerization activity [GO:0042803]; proteoglycan binding [GO:0043394]	anterior head development [GO:0097065]; cartilage condensation [GO:0001502]; cartilage development involved in endochondral bone morphogenesis [GO:0060351]; cellular response to BMP stimulus [GO:0071773]; central nervous system development [GO:0007417]; chondrocyte differentiation [GO:0002062]; collagen fibril organization [GO:0030199]; embryonic skeletal joint morphogenesis [GO:0060272]; endocho…		1127	1148	1529	6.73643	P	QGDRGEAGAQGPMGPAGPAGAR_2_A0A5F5PIB7	A0A5F5PIB7_QGDRGEAGAQGPMGPAGPAGAR_2	COL2A1	28.3041	P1	3.31427e+08	P_vs_F	complete	3.72423	2.97636	4.47209	27.2683	12.6693	4.28353e-05	0.00193474	2.75906
A0A5F5PIB7	extracellular matrix structural constituent conferring tensile strength [GO:0030020]; metal ion binding [GO:0046872]; MHC class II protein binding [GO:0042289]; platelet-derived growth factor binding [GO:0048407]; protein homodimerization activity [GO:0042803]; proteoglycan binding [GO:0043394]	anterior head development [GO:0097065]; cartilage condensation [GO:0001502]; cartilage development involved in endochondral bone morphogenesis [GO:0060351]; cellular response to BMP stimulus [GO:0071773]; central nervous system development [GO:0007417]; chondrocyte differentiation [GO:0002062]; collagen fibril organization [GO:0030199]; embryonic skeletal joint morphogenesis [GO:0060272]; endocho…		1127	1148	1529	6.73643	P	QGDRGEAGAQGPMGPAGPAGAR_2_A0A5F5PIB7	A0A5F5PIB7_QGDRGEAGAQGPMGPAGPAGAR_2	COL2A1	28.0039	P2	2.69168e+08	P_vs_F	complete	3.72423	2.97636	4.47209	27.2683	12.6693	4.28353e-05	0.00193474	2.75906
A0A5F5PIB7	extracellular matrix structural constituent conferring tensile strength [GO:0030020]; metal ion binding [GO:0046872]; MHC class II protein binding [GO:0042289]; platelet-derived growth factor binding [GO:0048407]; protein homodimerization activity [GO:0042803]; proteoglycan binding [GO:0043394]	anterior head development [GO:0097065]; cartilage condensation [GO:0001502]; cartilage development involved in endochondral bone morphogenesis [GO:0060351]; cellular response to BMP stimulus [GO:0071773]; central nervous system development [GO:0007417]; chondrocyte differentiation [GO:0002062]; collagen fibril organization [GO:0030199]; embryonic skeletal joint morphogenesis [GO:0060272]; endocho…		1127	1148	1529	6.73643	F	QGDRGEAGAQGPMGPAGPAGAR_2_A0A5F5PIB7	A0A5F5PIB7_QGDRGEAGAQGPMGPAGPAGAR_2	COL2A1	24.6135	F1	2.56687e+07	P_vs_F	complete	3.72423	2.97636	4.47209	27.2683	12.6693	4.28353e-05	0.00193474	2.75906
A0A5F5PIB7	extracellular matrix structural constituent conferring tensile strength [GO:0030020]; metal ion binding [GO:0046872]; MHC class II protein binding [GO:0042289]; platelet-derived growth factor binding [GO:0048407]; protein homodimerization activity [GO:0042803]; proteoglycan binding [GO:0043394]	anterior head development [GO:0097065]; cartilage condensation [GO:0001502]; cartilage development involved in endochondral bone morphogenesis [GO:0060351]; cellular response to BMP stimulus [GO:0071773]; central nervous system development [GO:0007417]; chondrocyte differentiation [GO:0002062]; collagen fibril organization [GO:0030199]; embryonic skeletal joint morphogenesis [GO:0060272]; endocho…		1127	1148	1529	6.73643	F	QGDRGEAGAQGPMGPAGPAGAR_2_A0A5F5PIB7	A0A5F5PIB7_QGDRGEAGAQGPMGPAGPAGAR_2	COL2A1	24.2461	F2	19897561	P_vs_F	complete	3.72423	2.97636	4.47209	27.2683	12.6693	4.28353e-05	0.00193474	2.75906
A0A9L0RSX4	extracellular matrix structural constituent [GO:0005201]; metal ion binding [GO:0046872]			1085	1106	1487	6.9267	P	QGDRGEAGAQGPMGPAGPAGAR_2_A0A9L0RSX4	A0A9L0RSX4_QGDRGEAGAQGPMGPAGPAGAR_2	COL2A1	28.3041	P1	3.31427e+08	P_vs_F	complete	3.72423	2.97636	4.47209	27.2683	12.6693	4.28353e-05	0.00193474	2.75906
A0A9L0RSX4	extracellular matrix structural constituent [GO:0005201]; metal ion binding [GO:0046872]			1085	1106	1487	6.9267	P	QGDRGEAGAQGPMGPAGPAGAR_2_A0A9L0RSX4	A0A9L0RSX4_QGDRGEAGAQGPMGPAGPAGAR_2	COL2A1	28.0039	P2	2.69168e+08	P_vs_F	complete	3.72423	2.97636	4.47209	27.2683	12.6693	4.28353e-05	0.00193474	2.75906
A0A9L0RSX4	extracellular matrix structural constituent [GO:0005201]; metal ion binding [GO:0046872]			1085	1106	1487	6.9267	F	QGDRGEAGAQGPMGPAGPAGAR_2_A0A9L0RSX4	A0A9L0RSX4_QGDRGEAGAQGPMGPAGPAGAR_2	COL2A1	24.6135	F1	2.56687e+07	P_vs_F	complete	3.72423	2.97636	4.47209	27.2683	12.6693	4.28353e-05	0.00193474	2.75906
A0A9L0RSX4	extracellular matrix structural constituent [GO:0005201]; metal ion binding [GO:0046872]			1085	1106	1487	6.9267	F	QGDRGEAGAQGPMGPAGPAGAR_2_A0A9L0RSX4	A0A9L0RSX4_QGDRGEAGAQGPMGPAGPAGAR_2	COL2A1	24.2461	F2	19897561	P_vs_F	complete	3.72423	2.97636	4.47209	27.2683	12.6693	4.28353e-05	0.00193474	2.75906
A0A9L0SQH0	extracellular matrix structural constituent [GO:0005201]			1016	1037	1408	5.89489	P	QGDRGEAGAQGPMGPAGPAGAR_2_A0A9L0SQH0	A0A9L0SQH0_QGDRGEAGAQGPMGPAGPAGAR_2	COL2A1	28.3041	P1	3.31427e+08	P_vs_F	complete	3.72423	2.97636	4.47209	27.2683	12.6693	4.28353e-05	0.00193474	2.75906
A0A9L0SQH0	extracellular matrix structural constituent [GO:0005201]			1016	1037	1408	5.89489	P	QGDRGEAGAQGPMGPAGPAGAR_2_A0A9L0SQH0	A0A9L0SQH0_QGDRGEAGAQGPMGPAGPAGAR_2	COL2A1	28.0039	P2	2.69168e+08	P_vs_F	complete	3.72423	2.97636	4.47209	27.2683	12.6693	4.28353e-05	0.00193474	2.75906
A0A9L0SQH0	extracellular matrix structural constituent [GO:0005201]			1016	1037	1408	5.89489	F	QGDRGEAGAQGPMGPAGPAGAR_2_A0A9L0SQH0	A0A9L0SQH0_QGDRGEAGAQGPMGPAGPAGAR_2	COL2A1	24.6135	F1	2.56687e+07	P_vs_F	complete	3.72423	2.97636	4.47209	27.2683	12.6693	4.28353e-05	0.00193474	2.75906
A0A9L0SQH0	extracellular matrix structural constituent [GO:0005201]			1016	1037	1408	5.89489	F	QGDRGEAGAQGPMGPAGPAGAR_2_A0A9L0SQH0	A0A9L0SQH0_QGDRGEAGAQGPMGPAGPAGAR_2	COL2A1	24.2461	F2	19897561	P_vs_F	complete	3.72423	2.97636	4.47209	27.2683	12.6693	4.28353e-05	0.00193474	2.75906
A0A9L0T8W7	extracellular matrix structural constituent [GO:0005201]			1079	1100	1481	6.95476	P	QGDRGEAGAQGPMGPAGPAGAR_2_A0A9L0T8W7	A0A9L0T8W7_QGDRGEAGAQGPMGPAGPAGAR_2	COL2A1	28.3041	P1	3.31427e+08	P_vs_F	complete	3.72423	2.97636	4.47209	27.2683	12.6693	4.28353e-05	0.00193474	2.75906
A0A9L0T8W7	extracellular matrix structural constituent [GO:0005201]			1079	1100	1481	6.95476	P	QGDRGEAGAQGPMGPAGPAGAR_2_A0A9L0T8W7	A0A9L0T8W7_QGDRGEAGAQGPMGPAGPAGAR_2	COL2A1	28.0039	P2	2.69168e+08	P_vs_F	complete	3.72423	2.97636	4.47209	27.2683	12.6693	4.28353e-05	0.00193474	2.75906
A0A9L0T8W7	extracellular matrix structural constituent [GO:0005201]			1079	1100	1481	6.95476	F	QGDRGEAGAQGPMGPAGPAGAR_2_A0A9L0T8W7	A0A9L0T8W7_QGDRGEAGAQGPMGPAGPAGAR_2	COL2A1	24.6135	F1	2.56687e+07	P_vs_F	complete	3.72423	2.97636	4.47209	27.2683	12.6693	4.28353e-05	0.00193474	2.75906
A0A9L0T8W7	extracellular matrix structural constituent [GO:0005201]			1079	1100	1481	6.95476	F	QGDRGEAGAQGPMGPAGPAGAR_2_A0A9L0T8W7	A0A9L0T8W7_QGDRGEAGAQGPMGPAGPAGAR_2	COL2A1	24.2461	F2	19897561	P_vs_F	complete	3.72423	2.97636	4.47209	27.2683	12.6693	4.28353e-05	0.00193474	2.75906
Q28396	extracellular matrix structural constituent [GO:0005201]		9796.ENSECAP00000048092;	1016	1037	1418	7.26375	P	QGDRGEAGAQGPMGPAGPAGAR_2_Q28396	Q28396_QGDRGEAGAQGPMGPAGPAGAR_2	COL2A1	28.3041	P1	3.31427e+08	P_vs_F	complete	3.72423	2.97636	4.47209	27.2683	12.6693	4.28353e-05	0.00193474	2.75906
Q28396	extracellular matrix structural constituent [GO:0005201]		9796.ENSECAP00000048092;	1016	1037	1418	7.26375	P	QGDRGEAGAQGPMGPAGPAGAR_2_Q28396	Q28396_QGDRGEAGAQGPMGPAGPAGAR_2	COL2A1	28.0039	P2	2.69168e+08	P_vs_F	complete	3.72423	2.97636	4.47209	27.2683	12.6693	4.28353e-05	0.00193474	2.75906
Q28396	extracellular matrix structural constituent [GO:0005201]		9796.ENSECAP00000048092;	1016	1037	1418	7.26375	F	QGDRGEAGAQGPMGPAGPAGAR_2_Q28396	Q28396_QGDRGEAGAQGPMGPAGPAGAR_2	COL2A1	24.6135	F1	2.56687e+07	P_vs_F	complete	3.72423	2.97636	4.47209	27.2683	12.6693	4.28353e-05	0.00193474	2.75906
Q28396	extracellular matrix structural constituent [GO:0005201]		9796.ENSECAP00000048092;	1016	1037	1418	7.26375	F	QGDRGEAGAQGPMGPAGPAGAR_2_Q28396	Q28396_QGDRGEAGAQGPMGPAGPAGAR_2	COL2A1	24.2461	F2	19897561	P_vs_F	complete	3.72423	2.97636	4.47209	27.2683	12.6693	4.28353e-05	0.00193474	2.75906
A0A5F5Q281	extracellular matrix structural constituent conferring tensile strength [GO:0030020]; metal ion binding [GO:0046872]	blood vessel development [GO:0001568]; extracellular matrix organization [GO:0030198]; ossification [GO:0001503]; response to mechanical stimulus [GO:0009612]; skeletal system development [GO:0001501]; skin development [GO:0043588]	9796.ENSECAP00000054911;	1237	1254	1430	6.99301	IS	SGEYWIDPNQGCNLDAIK_2_A0A5F5Q281	A0A5F5Q281_SGEYWIDPNQGCNLDAIK_2	COL1A1	22.5422	IS1	6.10771e+06	IS_vs_F	complete	-6.26894	-7.72484	-4.81304	26.7908	-10.9547	8.8853e-05	0.00205191	2.17712
A0A5F5Q281	extracellular matrix structural constituent conferring tensile strength [GO:0030020]; metal ion binding [GO:0046872]	blood vessel development [GO:0001568]; extracellular matrix organization [GO:0030198]; ossification [GO:0001503]; response to mechanical stimulus [GO:0009612]; skeletal system development [GO:0001501]; skin development [GO:0043588]	9796.ENSECAP00000054911;	1237	1254	1430	6.99301	IS	SGEYWIDPNQGCNLDAIK_2_A0A5F5Q281	A0A5F5Q281_SGEYWIDPNQGCNLDAIK_2	COL1A1	20.9081	IS2	1.96773e+06	IS_vs_F	complete	-6.26894	-7.72484	-4.81304	26.7908	-10.9547	8.8853e-05	0.00205191	2.17712
A0A5F5Q281	extracellular matrix structural constituent conferring tensile strength [GO:0030020]; metal ion binding [GO:0046872]	blood vessel development [GO:0001568]; extracellular matrix organization [GO:0030198]; ossification [GO:0001503]; response to mechanical stimulus [GO:0009612]; skeletal system development [GO:0001501]; skin development [GO:0043588]	9796.ENSECAP00000054911;	1237	1254	1430	6.99301	F	SGEYWIDPNQGCNLDAIK_2_A0A5F5Q281	A0A5F5Q281_SGEYWIDPNQGCNLDAIK_2	COL1A1	27.9735	F1	2.63545e+08	IS_vs_F	complete	-6.26894	-7.72484	-4.81304	26.7908	-10.9547	8.8853e-05	0.00205191	2.17712
A0A5F5Q281	extracellular matrix structural constituent conferring tensile strength [GO:0030020]; metal ion binding [GO:0046872]	blood vessel development [GO:0001568]; extracellular matrix organization [GO:0030198]; ossification [GO:0001503]; response to mechanical stimulus [GO:0009612]; skeletal system development [GO:0001501]; skin development [GO:0043588]	9796.ENSECAP00000054911;	1237	1254	1430	6.99301	F	SGEYWIDPNQGCNLDAIK_2_A0A5F5Q281	A0A5F5Q281_SGEYWIDPNQGCNLDAIK_2	COL1A1	28.0147	F2	2.71186e+08	IS_vs_F	complete	-6.26894	-7.72484	-4.81304	26.7908	-10.9547	8.8853e-05	0.00205191	2.17712
A0A9L0R9K5	extracellular matrix structural constituent [GO:0005201]; metal ion binding [GO:0046872]			1237	1254	1430	5.59441	IS	SGEYWIDPNQGCNLDAIK_2_A0A9L0R9K5	A0A9L0R9K5_SGEYWIDPNQGCNLDAIK_2	COL1A1	22.5422	IS1	6.10771e+06	IS_vs_F	complete	-6.26894	-7.72484	-4.81304	26.7908	-10.9547	8.8853e-05	0.00205191	2.17712
A0A9L0R9K5	extracellular matrix structural constituent [GO:0005201]; metal ion binding [GO:0046872]			1237	1254	1430	5.59441	IS	SGEYWIDPNQGCNLDAIK_2_A0A9L0R9K5	A0A9L0R9K5_SGEYWIDPNQGCNLDAIK_2	COL1A1	20.9081	IS2	1.96773e+06	IS_vs_F	complete	-6.26894	-7.72484	-4.81304	26.7908	-10.9547	8.8853e-05	0.00205191	2.17712
A0A9L0R9K5	extracellular matrix structural constituent [GO:0005201]; metal ion binding [GO:0046872]			1237	1254	1430	5.59441	F	SGEYWIDPNQGCNLDAIK_2_A0A9L0R9K5	A0A9L0R9K5_SGEYWIDPNQGCNLDAIK_2	COL1A1	27.9735	F1	2.63545e+08	IS_vs_F	complete	-6.26894	-7.72484	-4.81304	26.7908	-10.9547	8.8853e-05	0.00205191	2.17712
A0A9L0R9K5	extracellular matrix structural constituent [GO:0005201]; metal ion binding [GO:0046872]			1237	1254	1430	5.59441	F	SGEYWIDPNQGCNLDAIK_2_A0A9L0R9K5	A0A9L0R9K5_SGEYWIDPNQGCNLDAIK_2	COL1A1	28.0147	F2	2.71186e+08	IS_vs_F	complete	-6.26894	-7.72484	-4.81304	26.7908	-10.9547	8.8853e-05	0.00205191	2.17712
A0A9L0RB71	extracellular matrix structural constituent [GO:0005201]; identical protein binding [GO:0042802]; metal ion binding [GO:0046872]; platelet-derived growth factor binding [GO:0048407]; protease binding [GO:0002020]	blood vessel development [GO:0001568]; bone trabecula formation [GO:0060346]; cartilage development involved in endochondral bone morphogenesis [GO:0060351]; cellular response to amino acid stimulus [GO:0071230]; cellular response to mechanical stimulus [GO:0071260]; collagen biosynthetic process [GO:0032964]; collagen fibril organization [GO:0030199]; embryonic skeletal system development [GO:00…		1262	1279	1455	6.87285	IS	SGEYWIDPNQGCNLDAIK_2_A0A9L0RB71	A0A9L0RB71_SGEYWIDPNQGCNLDAIK_2	COL1A1	22.5422	IS1	6.10771e+06	IS_vs_F	complete	-6.26894	-7.72484	-4.81304	26.7908	-10.9547	8.8853e-05	0.00205191	2.17712
A0A9L0RB71	extracellular matrix structural constituent [GO:0005201]; identical protein binding [GO:0042802]; metal ion binding [GO:0046872]; platelet-derived growth factor binding [GO:0048407]; protease binding [GO:0002020]	blood vessel development [GO:0001568]; bone trabecula formation [GO:0060346]; cartilage development involved in endochondral bone morphogenesis [GO:0060351]; cellular response to amino acid stimulus [GO:0071230]; cellular response to mechanical stimulus [GO:0071260]; collagen biosynthetic process [GO:0032964]; collagen fibril organization [GO:0030199]; embryonic skeletal system development [GO:00…		1262	1279	1455	6.87285	IS	SGEYWIDPNQGCNLDAIK_2_A0A9L0RB71	A0A9L0RB71_SGEYWIDPNQGCNLDAIK_2	COL1A1	20.9081	IS2	1.96773e+06	IS_vs_F	complete	-6.26894	-7.72484	-4.81304	26.7908	-10.9547	8.8853e-05	0.00205191	2.17712
A0A9L0RB71	extracellular matrix structural constituent [GO:0005201]; identical protein binding [GO:0042802]; metal ion binding [GO:0046872]; platelet-derived growth factor binding [GO:0048407]; protease binding [GO:0002020]	blood vessel development [GO:0001568]; bone trabecula formation [GO:0060346]; cartilage development involved in endochondral bone morphogenesis [GO:0060351]; cellular response to amino acid stimulus [GO:0071230]; cellular response to mechanical stimulus [GO:0071260]; collagen biosynthetic process [GO:0032964]; collagen fibril organization [GO:0030199]; embryonic skeletal system development [GO:00…		1262	1279	1455	6.87285	F	SGEYWIDPNQGCNLDAIK_2_A0A9L0RB71	A0A9L0RB71_SGEYWIDPNQGCNLDAIK_2	COL1A1	27.9735	F1	2.63545e+08	IS_vs_F	complete	-6.26894	-7.72484	-4.81304	26.7908	-10.9547	8.8853e-05	0.00205191	2.17712
A0A9L0RB71	extracellular matrix structural constituent [GO:0005201]; identical protein binding [GO:0042802]; metal ion binding [GO:0046872]; platelet-derived growth factor binding [GO:0048407]; protease binding [GO:0002020]	blood vessel development [GO:0001568]; bone trabecula formation [GO:0060346]; cartilage development involved in endochondral bone morphogenesis [GO:0060351]; cellular response to amino acid stimulus [GO:0071230]; cellular response to mechanical stimulus [GO:0071260]; collagen biosynthetic process [GO:0032964]; collagen fibril organization [GO:0030199]; embryonic skeletal system development [GO:00…		1262	1279	1455	6.87285	F	SGEYWIDPNQGCNLDAIK_2_A0A9L0RB71	A0A9L0RB71_SGEYWIDPNQGCNLDAIK_2	COL1A1	28.0147	F2	2.71186e+08	IS_vs_F	complete	-6.26894	-7.72484	-4.81304	26.7908	-10.9547	8.8853e-05	0.00205191	2.17712
A0A9L0RRW0	extracellular matrix structural constituent [GO:0005201]; metal ion binding [GO:0046872]			1234	1251	1427	7.00771	IS	SGEYWIDPNQGCNLDAIK_2_A0A9L0RRW0	A0A9L0RRW0_SGEYWIDPNQGCNLDAIK_2	COL1A1	22.5422	IS1	6.10771e+06	IS_vs_F	complete	-6.26894	-7.72484	-4.81304	26.7908	-10.9547	8.8853e-05	0.00205191	2.17712
A0A9L0RRW0	extracellular matrix structural constituent [GO:0005201]; metal ion binding [GO:0046872]			1234	1251	1427	7.00771	IS	SGEYWIDPNQGCNLDAIK_2_A0A9L0RRW0	A0A9L0RRW0_SGEYWIDPNQGCNLDAIK_2	COL1A1	20.9081	IS2	1.96773e+06	IS_vs_F	complete	-6.26894	-7.72484	-4.81304	26.7908	-10.9547	8.8853e-05	0.00205191	2.17712
A0A9L0RRW0	extracellular matrix structural constituent [GO:0005201]; metal ion binding [GO:0046872]			1234	1251	1427	7.00771	F	SGEYWIDPNQGCNLDAIK_2_A0A9L0RRW0	A0A9L0RRW0_SGEYWIDPNQGCNLDAIK_2	COL1A1	27.9735	F1	2.63545e+08	IS_vs_F	complete	-6.26894	-7.72484	-4.81304	26.7908	-10.9547	8.8853e-05	0.00205191	2.17712
A0A9L0RRW0	extracellular matrix structural constituent [GO:0005201]; metal ion binding [GO:0046872]			1234	1251	1427	7.00771	F	SGEYWIDPNQGCNLDAIK_2_A0A9L0RRW0	A0A9L0RRW0_SGEYWIDPNQGCNLDAIK_2	COL1A1	28.0147	F2	2.71186e+08	IS_vs_F	complete	-6.26894	-7.72484	-4.81304	26.7908	-10.9547	8.8853e-05	0.00205191	2.17712
A0A9L0S9B0	extracellular matrix structural constituent [GO:0005201]; metal ion binding [GO:0046872]			1219	1236	1412	7.08215	IS	SGEYWIDPNQGCNLDAIK_2_A0A9L0S9B0	A0A9L0S9B0_SGEYWIDPNQGCNLDAIK_2	COL1A1	22.5422	IS1	6.10771e+06	IS_vs_F	complete	-6.26894	-7.72484	-4.81304	26.7908	-10.9547	8.8853e-05	0.00205191	2.17712
A0A9L0S9B0	extracellular matrix structural constituent [GO:0005201]; metal ion binding [GO:0046872]			1219	1236	1412	7.08215	IS	SGEYWIDPNQGCNLDAIK_2_A0A9L0S9B0	A0A9L0S9B0_SGEYWIDPNQGCNLDAIK_2	COL1A1	20.9081	IS2	1.96773e+06	IS_vs_F	complete	-6.26894	-7.72484	-4.81304	26.7908	-10.9547	8.8853e-05	0.00205191	2.17712
A0A9L0S9B0	extracellular matrix structural constituent [GO:0005201]; metal ion binding [GO:0046872]			1219	1236	1412	7.08215	F	SGEYWIDPNQGCNLDAIK_2_A0A9L0S9B0	A0A9L0S9B0_SGEYWIDPNQGCNLDAIK_2	COL1A1	27.9735	F1	2.63545e+08	IS_vs_F	complete	-6.26894	-7.72484	-4.81304	26.7908	-10.9547	8.8853e-05	0.00205191	2.17712
A0A9L0S9B0	extracellular matrix structural constituent [GO:0005201]; metal ion binding [GO:0046872]			1219	1236	1412	7.08215	F	SGEYWIDPNQGCNLDAIK_2_A0A9L0S9B0	A0A9L0S9B0_SGEYWIDPNQGCNLDAIK_2	COL1A1	28.0147	F2	2.71186e+08	IS_vs_F	complete	-6.26894	-7.72484	-4.81304	26.7908	-10.9547	8.8853e-05	0.00205191	2.17712
A0A9L0S482	extracellular matrix structural constituent [GO:0005201]; metal ion binding [GO:0046872]			1234	1251	1427	7.00771	IS	SGEYWIDPNQGCNLDAIK_2_A0A9L0S482	A0A9L0S482_SGEYWIDPNQGCNLDAIK_2	COL1A1	22.5422	IS1	6.10771e+06	IS_vs_F	complete	-6.26894	-7.72484	-4.81304	26.7908	-10.9547	8.8853e-05	0.00205191	2.17712
A0A9L0S482	extracellular matrix structural constituent [GO:0005201]; metal ion binding [GO:0046872]			1234	1251	1427	7.00771	IS	SGEYWIDPNQGCNLDAIK_2_A0A9L0S482	A0A9L0S482_SGEYWIDPNQGCNLDAIK_2	COL1A1	20.9081	IS2	1.96773e+06	IS_vs_F	complete	-6.26894	-7.72484	-4.81304	26.7908	-10.9547	8.8853e-05	0.00205191	2.17712
A0A9L0S482	extracellular matrix structural constituent [GO:0005201]; metal ion binding [GO:0046872]			1234	1251	1427	7.00771	F	SGEYWIDPNQGCNLDAIK_2_A0A9L0S482	A0A9L0S482_SGEYWIDPNQGCNLDAIK_2	COL1A1	27.9735	F1	2.63545e+08	IS_vs_F	complete	-6.26894	-7.72484	-4.81304	26.7908	-10.9547	8.8853e-05	0.00205191	2.17712
A0A9L0S482	extracellular matrix structural constituent [GO:0005201]; metal ion binding [GO:0046872]			1234	1251	1427	7.00771	F	SGEYWIDPNQGCNLDAIK_2_A0A9L0S482	A0A9L0S482_SGEYWIDPNQGCNLDAIK_2	COL1A1	28.0147	F2	2.71186e+08	IS_vs_F	complete	-6.26894	-7.72484	-4.81304	26.7908	-10.9547	8.8853e-05	0.00205191	2.17712
A0A9L0TRB8	extracellular matrix structural constituent [GO:0005201]; metal ion binding [GO:0046872]			1195	1212	1388	7.20461	IS	SGEYWIDPNQGCNLDAIK_2_A0A9L0TRB8	A0A9L0TRB8_SGEYWIDPNQGCNLDAIK_2	COL1A1	22.5422	IS1	6.10771e+06	IS_vs_F	complete	-6.26894	-7.72484	-4.81304	26.7908	-10.9547	8.8853e-05	0.00205191	2.17712
A0A9L0TRB8	extracellular matrix structural constituent [GO:0005201]; metal ion binding [GO:0046872]			1195	1212	1388	7.20461	IS	SGEYWIDPNQGCNLDAIK_2_A0A9L0TRB8	A0A9L0TRB8_SGEYWIDPNQGCNLDAIK_2	COL1A1	20.9081	IS2	1.96773e+06	IS_vs_F	complete	-6.26894	-7.72484	-4.81304	26.7908	-10.9547	8.8853e-05	0.00205191	2.17712
A0A9L0TRB8	extracellular matrix structural constituent [GO:0005201]; metal ion binding [GO:0046872]			1195	1212	1388	7.20461	F	SGEYWIDPNQGCNLDAIK_2_A0A9L0TRB8	A0A9L0TRB8_SGEYWIDPNQGCNLDAIK_2	COL1A1	27.9735	F1	2.63545e+08	IS_vs_F	complete	-6.26894	-7.72484	-4.81304	26.7908	-10.9547	8.8853e-05	0.00205191	2.17712
A0A9L0TRB8	extracellular matrix structural constituent [GO:0005201]; metal ion binding [GO:0046872]			1195	1212	1388	7.20461	F	SGEYWIDPNQGCNLDAIK_2_A0A9L0TRB8	A0A9L0TRB8_SGEYWIDPNQGCNLDAIK_2	COL1A1	28.0147	F2	2.71186e+08	IS_vs_F	complete	-6.26894	-7.72484	-4.81304	26.7908	-10.9547	8.8853e-05	0.00205191	2.17712
F6SSG3	extracellular matrix structural constituent [GO:0005201]; metal ion binding [GO:0046872]			1261	1278	1454	6.87758	IS	SGEYWIDPNQGCNLDAIK_2_F6SSG3	F6SSG3_SGEYWIDPNQGCNLDAIK_2	COL1A1	22.5422	IS1	6.10771e+06	IS_vs_F	complete	-6.26894	-7.72484	-4.81304	26.7908	-10.9547	8.8853e-05	0.00205191	2.17712
F6SSG3	extracellular matrix structural constituent [GO:0005201]; metal ion binding [GO:0046872]			1261	1278	1454	6.87758	IS	SGEYWIDPNQGCNLDAIK_2_F6SSG3	F6SSG3_SGEYWIDPNQGCNLDAIK_2	COL1A1	20.9081	IS2	1.96773e+06	IS_vs_F	complete	-6.26894	-7.72484	-4.81304	26.7908	-10.9547	8.8853e-05	0.00205191	2.17712
F6SSG3	extracellular matrix structural constituent [GO:0005201]; metal ion binding [GO:0046872]			1261	1278	1454	6.87758	F	SGEYWIDPNQGCNLDAIK_2_F6SSG3	F6SSG3_SGEYWIDPNQGCNLDAIK_2	COL1A1	27.9735	F1	2.63545e+08	IS_vs_F	complete	-6.26894	-7.72484	-4.81304	26.7908	-10.9547	8.8853e-05	0.00205191	2.17712
F6SSG3	extracellular matrix structural constituent [GO:0005201]; metal ion binding [GO:0046872]			1261	1278	1454	6.87758	F	SGEYWIDPNQGCNLDAIK_2_F6SSG3	F6SSG3_SGEYWIDPNQGCNLDAIK_2	COL1A1	28.0147	F2	2.71186e+08	IS_vs_F	complete	-6.26894	-7.72484	-4.81304	26.7908	-10.9547	8.8853e-05	0.00205191	2.17712
A0A3Q2HU92	calcium ion binding [GO:0005509]; carbohydrate binding [GO:0030246]; hyaluronic acid binding [GO:0005540]	cell adhesion [GO:0007155]; central nervous system development [GO:0007417]; glial cell differentiation [GO:0010001]; positive regulation of neuroblast proliferation [GO:0002052]; skeletal system development [GO:0001501]	9796.ENSECAP00000038831;	96	124	2346	8.4399	IS	VNSAYQDRVSLPNYPAIPTDATLELQNLR_3_A0A3Q2HU92	A0A3Q2HU92_VNSAYQDRVSLPNYPAIPTDATLELQNLR_3	ACAN	30.2876	IS1	1.31066e+09	IS_vs_P	complete	3.54179	2.80771	4.27587	28.7361	12.275	5.02279e-05	0.002087	2.63677
A0A3Q2HU92	calcium ion binding [GO:0005509]; carbohydrate binding [GO:0030246]; hyaluronic acid binding [GO:0005540]	cell adhesion [GO:0007155]; central nervous system development [GO:0007417]; glial cell differentiation [GO:0010001]; positive regulation of neuroblast proliferation [GO:0002052]; skeletal system development [GO:0001501]	9796.ENSECAP00000038831;	96	124	2346	8.4399	IS	VNSAYQDRVSLPNYPAIPTDATLELQNLR_3_A0A3Q2HU92	A0A3Q2HU92_VNSAYQDRVSLPNYPAIPTDATLELQNLR_3	ACAN	30.5011	IS2	1519688352	IS_vs_P	complete	3.54179	2.80771	4.27587	28.7361	12.275	5.02279e-05	0.002087	2.63677
A0A3Q2HU92	calcium ion binding [GO:0005509]; carbohydrate binding [GO:0030246]; hyaluronic acid binding [GO:0005540]	cell adhesion [GO:0007155]; central nervous system development [GO:0007417]; glial cell differentiation [GO:0010001]; positive regulation of neuroblast proliferation [GO:0002052]; skeletal system development [GO:0001501]	9796.ENSECAP00000038831;	96	124	2346	8.4399	P	VNSAYQDRVSLPNYPAIPTDATLELQNLR_3_A0A3Q2HU92	A0A3Q2HU92_VNSAYQDRVSLPNYPAIPTDATLELQNLR_3	ACAN	26.6705	P1	1.06811e+08	IS_vs_P	complete	3.54179	2.80771	4.27587	28.7361	12.275	5.02279e-05	0.002087	2.63677
A0A3Q2HU92	calcium ion binding [GO:0005509]; carbohydrate binding [GO:0030246]; hyaluronic acid binding [GO:0005540]	cell adhesion [GO:0007155]; central nervous system development [GO:0007417]; glial cell differentiation [GO:0010001]; positive regulation of neuroblast proliferation [GO:0002052]; skeletal system development [GO:0001501]	9796.ENSECAP00000038831;	96	124	2346	8.4399	P	VNSAYQDRVSLPNYPAIPTDATLELQNLR_3_A0A3Q2HU92	A0A3Q2HU92_VNSAYQDRVSLPNYPAIPTDATLELQNLR_3	ACAN	27.0347	P2	1.37486e+08	IS_vs_P	complete	3.54179	2.80771	4.27587	28.7361	12.275	5.02279e-05	0.002087	2.63677
A0A9L0S3L1	carbohydrate binding [GO:0030246]; hyaluronic acid binding [GO:0005540]	cell adhesion [GO:0007155]		96	124	2476	7.99677	IS	VNSAYQDRVSLPNYPAIPTDATLELQNLR_3_A0A9L0S3L1	A0A9L0S3L1_VNSAYQDRVSLPNYPAIPTDATLELQNLR_3	ACAN	30.2876	IS1	1.31066e+09	IS_vs_P	complete	3.54179	2.80771	4.27587	28.7361	12.275	5.02279e-05	0.002087	2.63677
A0A9L0S3L1	carbohydrate binding [GO:0030246]; hyaluronic acid binding [GO:0005540]	cell adhesion [GO:0007155]		96	124	2476	7.99677	IS	VNSAYQDRVSLPNYPAIPTDATLELQNLR_3_A0A9L0S3L1	A0A9L0S3L1_VNSAYQDRVSLPNYPAIPTDATLELQNLR_3	ACAN	30.5011	IS2	1519688352	IS_vs_P	complete	3.54179	2.80771	4.27587	28.7361	12.275	5.02279e-05	0.002087	2.63677
A0A9L0S3L1	carbohydrate binding [GO:0030246]; hyaluronic acid binding [GO:0005540]	cell adhesion [GO:0007155]		96	124	2476	7.99677	P	VNSAYQDRVSLPNYPAIPTDATLELQNLR_3_A0A9L0S3L1	A0A9L0S3L1_VNSAYQDRVSLPNYPAIPTDATLELQNLR_3	ACAN	26.6705	P1	1.06811e+08	IS_vs_P	complete	3.54179	2.80771	4.27587	28.7361	12.275	5.02279e-05	0.002087	2.63677
A0A9L0S3L1	carbohydrate binding [GO:0030246]; hyaluronic acid binding [GO:0005540]	cell adhesion [GO:0007155]		96	124	2476	7.99677	P	VNSAYQDRVSLPNYPAIPTDATLELQNLR_3_A0A9L0S3L1	A0A9L0S3L1_VNSAYQDRVSLPNYPAIPTDATLELQNLR_3	ACAN	27.0347	P2	1.37486e+08	IS_vs_P	complete	3.54179	2.80771	4.27587	28.7361	12.275	5.02279e-05	0.002087	2.63677
A0A9L0S4J8	carbohydrate binding [GO:0030246]; hyaluronic acid binding [GO:0005540]	cell adhesion [GO:0007155]		96	124	2581	7.67145	IS	VNSAYQDRVSLPNYPAIPTDATLELQNLR_3_A0A9L0S4J8	A0A9L0S4J8_VNSAYQDRVSLPNYPAIPTDATLELQNLR_3	ACAN	30.2876	IS1	1.31066e+09	IS_vs_P	complete	3.54179	2.80771	4.27587	28.7361	12.275	5.02279e-05	0.002087	2.63677
A0A9L0S4J8	carbohydrate binding [GO:0030246]; hyaluronic acid binding [GO:0005540]	cell adhesion [GO:0007155]		96	124	2581	7.67145	IS	VNSAYQDRVSLPNYPAIPTDATLELQNLR_3_A0A9L0S4J8	A0A9L0S4J8_VNSAYQDRVSLPNYPAIPTDATLELQNLR_3	ACAN	30.5011	IS2	1519688352	IS_vs_P	complete	3.54179	2.80771	4.27587	28.7361	12.275	5.02279e-05	0.002087	2.63677
A0A9L0S4J8	carbohydrate binding [GO:0030246]; hyaluronic acid binding [GO:0005540]	cell adhesion [GO:0007155]		96	124	2581	7.67145	P	VNSAYQDRVSLPNYPAIPTDATLELQNLR_3_A0A9L0S4J8	A0A9L0S4J8_VNSAYQDRVSLPNYPAIPTDATLELQNLR_3	ACAN	26.6705	P1	1.06811e+08	IS_vs_P	complete	3.54179	2.80771	4.27587	28.7361	12.275	5.02279e-05	0.002087	2.63677
A0A9L0S4J8	carbohydrate binding [GO:0030246]; hyaluronic acid binding [GO:0005540]	cell adhesion [GO:0007155]		96	124	2581	7.67145	P	VNSAYQDRVSLPNYPAIPTDATLELQNLR_3_A0A9L0S4J8	A0A9L0S4J8_VNSAYQDRVSLPNYPAIPTDATLELQNLR_3	ACAN	27.0347	P2	1.37486e+08	IS_vs_P	complete	3.54179	2.80771	4.27587	28.7361	12.275	5.02279e-05	0.002087	2.63677
A0A9L0S6F6	carbohydrate binding [GO:0030246]; hyaluronic acid binding [GO:0005540]	cell adhesion [GO:0007155]		96	124	2371	8.35091	IS	VNSAYQDRVSLPNYPAIPTDATLELQNLR_3_A0A9L0S6F6	A0A9L0S6F6_VNSAYQDRVSLPNYPAIPTDATLELQNLR_3	ACAN	30.2876	IS1	1.31066e+09	IS_vs_P	complete	3.54179	2.80771	4.27587	28.7361	12.275	5.02279e-05	0.002087	2.63677
A0A9L0S6F6	carbohydrate binding [GO:0030246]; hyaluronic acid binding [GO:0005540]	cell adhesion [GO:0007155]		96	124	2371	8.35091	IS	VNSAYQDRVSLPNYPAIPTDATLELQNLR_3_A0A9L0S6F6	A0A9L0S6F6_VNSAYQDRVSLPNYPAIPTDATLELQNLR_3	ACAN	30.5011	IS2	1519688352	IS_vs_P	complete	3.54179	2.80771	4.27587	28.7361	12.275	5.02279e-05	0.002087	2.63677
A0A9L0S6F6	carbohydrate binding [GO:0030246]; hyaluronic acid binding [GO:0005540]	cell adhesion [GO:0007155]		96	124	2371	8.35091	P	VNSAYQDRVSLPNYPAIPTDATLELQNLR_3_A0A9L0S6F6	A0A9L0S6F6_VNSAYQDRVSLPNYPAIPTDATLELQNLR_3	ACAN	26.6705	P1	1.06811e+08	IS_vs_P	complete	3.54179	2.80771	4.27587	28.7361	12.275	5.02279e-05	0.002087	2.63677
A0A9L0S6F6	carbohydrate binding [GO:0030246]; hyaluronic acid binding [GO:0005540]	cell adhesion [GO:0007155]		96	124	2371	8.35091	P	VNSAYQDRVSLPNYPAIPTDATLELQNLR_3_A0A9L0S6F6	A0A9L0S6F6_VNSAYQDRVSLPNYPAIPTDATLELQNLR_3	ACAN	27.0347	P2	1.37486e+08	IS_vs_P	complete	3.54179	2.80771	4.27587	28.7361	12.275	5.02279e-05	0.002087	2.63677
A0A9L0SCK6	carbohydrate binding [GO:0030246]; hyaluronic acid binding [GO:0005540]	cell adhesion [GO:0007155]		96	124	2371	8.35091	IS	VNSAYQDRVSLPNYPAIPTDATLELQNLR_3_A0A9L0SCK6	A0A9L0SCK6_VNSAYQDRVSLPNYPAIPTDATLELQNLR_3	ACAN	30.2876	IS1	1.31066e+09	IS_vs_P	complete	3.54179	2.80771	4.27587	28.7361	12.275	5.02279e-05	0.002087	2.63677
A0A9L0SCK6	carbohydrate binding [GO:0030246]; hyaluronic acid binding [GO:0005540]	cell adhesion [GO:0007155]		96	124	2371	8.35091	IS	VNSAYQDRVSLPNYPAIPTDATLELQNLR_3_A0A9L0SCK6	A0A9L0SCK6_VNSAYQDRVSLPNYPAIPTDATLELQNLR_3	ACAN	30.5011	IS2	1519688352	IS_vs_P	complete	3.54179	2.80771	4.27587	28.7361	12.275	5.02279e-05	0.002087	2.63677
A0A9L0SCK6	carbohydrate binding [GO:0030246]; hyaluronic acid binding [GO:0005540]	cell adhesion [GO:0007155]		96	124	2371	8.35091	P	VNSAYQDRVSLPNYPAIPTDATLELQNLR_3_A0A9L0SCK6	A0A9L0SCK6_VNSAYQDRVSLPNYPAIPTDATLELQNLR_3	ACAN	26.6705	P1	1.06811e+08	IS_vs_P	complete	3.54179	2.80771	4.27587	28.7361	12.275	5.02279e-05	0.002087	2.63677
A0A9L0SCK6	carbohydrate binding [GO:0030246]; hyaluronic acid binding [GO:0005540]	cell adhesion [GO:0007155]		96	124	2371	8.35091	P	VNSAYQDRVSLPNYPAIPTDATLELQNLR_3_A0A9L0SCK6	A0A9L0SCK6_VNSAYQDRVSLPNYPAIPTDATLELQNLR_3	ACAN	27.0347	P2	1.37486e+08	IS_vs_P	complete	3.54179	2.80771	4.27587	28.7361	12.275	5.02279e-05	0.002087	2.63677
A0A9L0SGJ6	calcium ion binding [GO:0005509]; carbohydrate binding [GO:0030246]; hyaluronic acid binding [GO:0005540]	cell adhesion [GO:0007155]		96	124	2474	6.91188	IS	VNSAYQDRVSLPNYPAIPTDATLELQNLR_3_A0A9L0SGJ6	A0A9L0SGJ6_VNSAYQDRVSLPNYPAIPTDATLELQNLR_3	ACAN	30.2876	IS1	1.31066e+09	IS_vs_P	complete	3.54179	2.80771	4.27587	28.7361	12.275	5.02279e-05	0.002087	2.63677
A0A9L0SGJ6	calcium ion binding [GO:0005509]; carbohydrate binding [GO:0030246]; hyaluronic acid binding [GO:0005540]	cell adhesion [GO:0007155]		96	124	2474	6.91188	IS	VNSAYQDRVSLPNYPAIPTDATLELQNLR_3_A0A9L0SGJ6	A0A9L0SGJ6_VNSAYQDRVSLPNYPAIPTDATLELQNLR_3	ACAN	30.5011	IS2	1519688352	IS_vs_P	complete	3.54179	2.80771	4.27587	28.7361	12.275	5.02279e-05	0.002087	2.63677
A0A9L0SGJ6	calcium ion binding [GO:0005509]; carbohydrate binding [GO:0030246]; hyaluronic acid binding [GO:0005540]	cell adhesion [GO:0007155]		96	124	2474	6.91188	P	VNSAYQDRVSLPNYPAIPTDATLELQNLR_3_A0A9L0SGJ6	A0A9L0SGJ6_VNSAYQDRVSLPNYPAIPTDATLELQNLR_3	ACAN	26.6705	P1	1.06811e+08	IS_vs_P	complete	3.54179	2.80771	4.27587	28.7361	12.275	5.02279e-05	0.002087	2.63677
A0A9L0SGJ6	calcium ion binding [GO:0005509]; carbohydrate binding [GO:0030246]; hyaluronic acid binding [GO:0005540]	cell adhesion [GO:0007155]		96	124	2474	6.91188	P	VNSAYQDRVSLPNYPAIPTDATLELQNLR_3_A0A9L0SGJ6	A0A9L0SGJ6_VNSAYQDRVSLPNYPAIPTDATLELQNLR_3	ACAN	27.0347	P2	1.37486e+08	IS_vs_P	complete	3.54179	2.80771	4.27587	28.7361	12.275	5.02279e-05	0.002087	2.63677
A0A9L0SGV4	carbohydrate binding [GO:0030246]; hyaluronic acid binding [GO:0005540]	cell adhesion [GO:0007155]		96	124	2581	7.67145	IS	VNSAYQDRVSLPNYPAIPTDATLELQNLR_3_A0A9L0SGV4	A0A9L0SGV4_VNSAYQDRVSLPNYPAIPTDATLELQNLR_3	ACAN	30.2876	IS1	1.31066e+09	IS_vs_P	complete	3.54179	2.80771	4.27587	28.7361	12.275	5.02279e-05	0.002087	2.63677
A0A9L0SGV4	carbohydrate binding [GO:0030246]; hyaluronic acid binding [GO:0005540]	cell adhesion [GO:0007155]		96	124	2581	7.67145	IS	VNSAYQDRVSLPNYPAIPTDATLELQNLR_3_A0A9L0SGV4	A0A9L0SGV4_VNSAYQDRVSLPNYPAIPTDATLELQNLR_3	ACAN	30.5011	IS2	1519688352	IS_vs_P	complete	3.54179	2.80771	4.27587	28.7361	12.275	5.02279e-05	0.002087	2.63677
A0A9L0SGV4	carbohydrate binding [GO:0030246]; hyaluronic acid binding [GO:0005540]	cell adhesion [GO:0007155]		96	124	2581	7.67145	P	VNSAYQDRVSLPNYPAIPTDATLELQNLR_3_A0A9L0SGV4	A0A9L0SGV4_VNSAYQDRVSLPNYPAIPTDATLELQNLR_3	ACAN	26.6705	P1	1.06811e+08	IS_vs_P	complete	3.54179	2.80771	4.27587	28.7361	12.275	5.02279e-05	0.002087	2.63677
A0A9L0SGV4	carbohydrate binding [GO:0030246]; hyaluronic acid binding [GO:0005540]	cell adhesion [GO:0007155]		96	124	2581	7.67145	P	VNSAYQDRVSLPNYPAIPTDATLELQNLR_3_A0A9L0SGV4	A0A9L0SGV4_VNSAYQDRVSLPNYPAIPTDATLELQNLR_3	ACAN	27.0347	P2	1.37486e+08	IS_vs_P	complete	3.54179	2.80771	4.27587	28.7361	12.275	5.02279e-05	0.002087	2.63677
A0A9L0SRH2	carbohydrate binding [GO:0030246]; hyaluronic acid binding [GO:0005540]	cell adhesion [GO:0007155]		96	124	2539	7.79835	IS	VNSAYQDRVSLPNYPAIPTDATLELQNLR_3_A0A9L0SRH2	A0A9L0SRH2_VNSAYQDRVSLPNYPAIPTDATLELQNLR_3	ACAN	30.2876	IS1	1.31066e+09	IS_vs_P	complete	3.54179	2.80771	4.27587	28.7361	12.275	5.02279e-05	0.002087	2.63677
A0A9L0SRH2	carbohydrate binding [GO:0030246]; hyaluronic acid binding [GO:0005540]	cell adhesion [GO:0007155]		96	124	2539	7.79835	IS	VNSAYQDRVSLPNYPAIPTDATLELQNLR_3_A0A9L0SRH2	A0A9L0SRH2_VNSAYQDRVSLPNYPAIPTDATLELQNLR_3	ACAN	30.5011	IS2	1519688352	IS_vs_P	complete	3.54179	2.80771	4.27587	28.7361	12.275	5.02279e-05	0.002087	2.63677
A0A9L0SRH2	carbohydrate binding [GO:0030246]; hyaluronic acid binding [GO:0005540]	cell adhesion [GO:0007155]		96	124	2539	7.79835	P	VNSAYQDRVSLPNYPAIPTDATLELQNLR_3_A0A9L0SRH2	A0A9L0SRH2_VNSAYQDRVSLPNYPAIPTDATLELQNLR_3	ACAN	26.6705	P1	1.06811e+08	IS_vs_P	complete	3.54179	2.80771	4.27587	28.7361	12.275	5.02279e-05	0.002087	2.63677
A0A9L0SRH2	carbohydrate binding [GO:0030246]; hyaluronic acid binding [GO:0005540]	cell adhesion [GO:0007155]		96	124	2539	7.79835	P	VNSAYQDRVSLPNYPAIPTDATLELQNLR_3_A0A9L0SRH2	A0A9L0SRH2_VNSAYQDRVSLPNYPAIPTDATLELQNLR_3	ACAN	27.0347	P2	1.37486e+08	IS_vs_P	complete	3.54179	2.80771	4.27587	28.7361	12.275	5.02279e-05	0.002087	2.63677
A0A9L0SU06	carbohydrate binding [GO:0030246]; hyaluronic acid binding [GO:0005540]	cell adhesion [GO:0007155]		96	124	2560	7.73438	IS	VNSAYQDRVSLPNYPAIPTDATLELQNLR_3_A0A9L0SU06	A0A9L0SU06_VNSAYQDRVSLPNYPAIPTDATLELQNLR_3	ACAN	30.2876	IS1	1.31066e+09	IS_vs_P	complete	3.54179	2.80771	4.27587	28.7361	12.275	5.02279e-05	0.002087	2.63677
A0A9L0SU06	carbohydrate binding [GO:0030246]; hyaluronic acid binding [GO:0005540]	cell adhesion [GO:0007155]		96	124	2560	7.73438	IS	VNSAYQDRVSLPNYPAIPTDATLELQNLR_3_A0A9L0SU06	A0A9L0SU06_VNSAYQDRVSLPNYPAIPTDATLELQNLR_3	ACAN	30.5011	IS2	1519688352	IS_vs_P	complete	3.54179	2.80771	4.27587	28.7361	12.275	5.02279e-05	0.002087	2.63677
A0A9L0SU06	carbohydrate binding [GO:0030246]; hyaluronic acid binding [GO:0005540]	cell adhesion [GO:0007155]		96	124	2560	7.73438	P	VNSAYQDRVSLPNYPAIPTDATLELQNLR_3_A0A9L0SU06	A0A9L0SU06_VNSAYQDRVSLPNYPAIPTDATLELQNLR_3	ACAN	26.6705	P1	1.06811e+08	IS_vs_P	complete	3.54179	2.80771	4.27587	28.7361	12.275	5.02279e-05	0.002087	2.63677
A0A9L0SU06	carbohydrate binding [GO:0030246]; hyaluronic acid binding [GO:0005540]	cell adhesion [GO:0007155]		96	124	2560	7.73438	P	VNSAYQDRVSLPNYPAIPTDATLELQNLR_3_A0A9L0SU06	A0A9L0SU06_VNSAYQDRVSLPNYPAIPTDATLELQNLR_3	ACAN	27.0347	P2	1.37486e+08	IS_vs_P	complete	3.54179	2.80771	4.27587	28.7361	12.275	5.02279e-05	0.002087	2.63677
F7C3C6	carbohydrate binding [GO:0030246]; hyaluronic acid binding [GO:0005540]	cartilage condensation [GO:0001502]; cell adhesion [GO:0007155]; chondrocyte development [GO:0002063]; collagen fibril organization [GO:0030199]; heart development [GO:0007507]; proteoglycan biosynthetic process [GO:0030166]		96	124	2665	7.42964	IS	VNSAYQDRVSLPNYPAIPTDATLELQNLR_3_F7C3C6	F7C3C6_VNSAYQDRVSLPNYPAIPTDATLELQNLR_3	ACAN	30.2876	IS1	1.31066e+09	IS_vs_P	complete	3.54179	2.80771	4.27587	28.7361	12.275	5.02279e-05	0.002087	2.63677
F7C3C6	carbohydrate binding [GO:0030246]; hyaluronic acid binding [GO:0005540]	cartilage condensation [GO:0001502]; cell adhesion [GO:0007155]; chondrocyte development [GO:0002063]; collagen fibril organization [GO:0030199]; heart development [GO:0007507]; proteoglycan biosynthetic process [GO:0030166]		96	124	2665	7.42964	IS	VNSAYQDRVSLPNYPAIPTDATLELQNLR_3_F7C3C6	F7C3C6_VNSAYQDRVSLPNYPAIPTDATLELQNLR_3	ACAN	30.5011	IS2	1519688352	IS_vs_P	complete	3.54179	2.80771	4.27587	28.7361	12.275	5.02279e-05	0.002087	2.63677
F7C3C6	carbohydrate binding [GO:0030246]; hyaluronic acid binding [GO:0005540]	cartilage condensation [GO:0001502]; cell adhesion [GO:0007155]; chondrocyte development [GO:0002063]; collagen fibril organization [GO:0030199]; heart development [GO:0007507]; proteoglycan biosynthetic process [GO:0030166]		96	124	2665	7.42964	P	VNSAYQDRVSLPNYPAIPTDATLELQNLR_3_F7C3C6	F7C3C6_VNSAYQDRVSLPNYPAIPTDATLELQNLR_3	ACAN	26.6705	P1	1.06811e+08	IS_vs_P	complete	3.54179	2.80771	4.27587	28.7361	12.275	5.02279e-05	0.002087	2.63677
F7C3C6	carbohydrate binding [GO:0030246]; hyaluronic acid binding [GO:0005540]	cartilage condensation [GO:0001502]; cell adhesion [GO:0007155]; chondrocyte development [GO:0002063]; collagen fibril organization [GO:0030199]; heart development [GO:0007507]; proteoglycan biosynthetic process [GO:0030166]		96	124	2665	7.42964	P	VNSAYQDRVSLPNYPAIPTDATLELQNLR_3_F7C3C6	F7C3C6_VNSAYQDRVSLPNYPAIPTDATLELQNLR_3	ACAN	27.0347	P2	1.37486e+08	IS_vs_P	complete	3.54179	2.80771	4.27587	28.7361	12.275	5.02279e-05	0.002087	2.63677
A0A5F5Q281	extracellular matrix structural constituent conferring tensile strength [GO:0030020]; metal ion binding [GO:0046872]	blood vessel development [GO:0001568]; extracellular matrix organization [GO:0030198]; ossification [GO:0001503]; response to mechanical stimulus [GO:0009612]; skeletal system development [GO:0001501]; skin development [GO:0043588]	9796.ENSECAP00000054911;	1237	1254	1430	6.99301	IS	SGEYWIDPNQGCNLDAIK_2_A0A5F5Q281	A0A5F5Q281_SGEYWIDPNQGCNLDAIK_2	COL1A1	22.5422	IS1	6.10771e+06	IS_vs_P	complete	-6.99426	-8.45017	-5.53836	26.7908	-12.2222	5.13279e-05	0.00210226	2.6199
A0A5F5Q281	extracellular matrix structural constituent conferring tensile strength [GO:0030020]; metal ion binding [GO:0046872]	blood vessel development [GO:0001568]; extracellular matrix organization [GO:0030198]; ossification [GO:0001503]; response to mechanical stimulus [GO:0009612]; skeletal system development [GO:0001501]; skin development [GO:0043588]	9796.ENSECAP00000054911;	1237	1254	1430	6.99301	IS	SGEYWIDPNQGCNLDAIK_2_A0A5F5Q281	A0A5F5Q281_SGEYWIDPNQGCNLDAIK_2	COL1A1	20.9081	IS2	1.96773e+06	IS_vs_P	complete	-6.99426	-8.45017	-5.53836	26.7908	-12.2222	5.13279e-05	0.00210226	2.6199
A0A5F5Q281	extracellular matrix structural constituent conferring tensile strength [GO:0030020]; metal ion binding [GO:0046872]	blood vessel development [GO:0001568]; extracellular matrix organization [GO:0030198]; ossification [GO:0001503]; response to mechanical stimulus [GO:0009612]; skeletal system development [GO:0001501]; skin development [GO:0043588]	9796.ENSECAP00000054911;	1237	1254	1430	6.99301	P	SGEYWIDPNQGCNLDAIK_2_A0A5F5Q281	A0A5F5Q281_SGEYWIDPNQGCNLDAIK_2	COL1A1	28.6418	P1	4.18838e+08	IS_vs_P	complete	-6.99426	-8.45017	-5.53836	26.7908	-12.2222	5.13279e-05	0.00210226	2.6199
A0A5F5Q281	extracellular matrix structural constituent conferring tensile strength [GO:0030020]; metal ion binding [GO:0046872]	blood vessel development [GO:0001568]; extracellular matrix organization [GO:0030198]; ossification [GO:0001503]; response to mechanical stimulus [GO:0009612]; skeletal system development [GO:0001501]; skin development [GO:0043588]	9796.ENSECAP00000054911;	1237	1254	1430	6.99301	P	SGEYWIDPNQGCNLDAIK_2_A0A5F5Q281	A0A5F5Q281_SGEYWIDPNQGCNLDAIK_2	COL1A1	28.797	P2	4.66406e+08	IS_vs_P	complete	-6.99426	-8.45017	-5.53836	26.7908	-12.2222	5.13279e-05	0.00210226	2.6199
A0A9L0R9K5	extracellular matrix structural constituent [GO:0005201]; metal ion binding [GO:0046872]			1237	1254	1430	5.59441	IS	SGEYWIDPNQGCNLDAIK_2_A0A9L0R9K5	A0A9L0R9K5_SGEYWIDPNQGCNLDAIK_2	COL1A1	22.5422	IS1	6.10771e+06	IS_vs_P	complete	-6.99426	-8.45017	-5.53836	26.7908	-12.2222	5.13279e-05	0.00210226	2.6199
A0A9L0R9K5	extracellular matrix structural constituent [GO:0005201]; metal ion binding [GO:0046872]			1237	1254	1430	5.59441	IS	SGEYWIDPNQGCNLDAIK_2_A0A9L0R9K5	A0A9L0R9K5_SGEYWIDPNQGCNLDAIK_2	COL1A1	20.9081	IS2	1.96773e+06	IS_vs_P	complete	-6.99426	-8.45017	-5.53836	26.7908	-12.2222	5.13279e-05	0.00210226	2.6199
A0A9L0R9K5	extracellular matrix structural constituent [GO:0005201]; metal ion binding [GO:0046872]			1237	1254	1430	5.59441	P	SGEYWIDPNQGCNLDAIK_2_A0A9L0R9K5	A0A9L0R9K5_SGEYWIDPNQGCNLDAIK_2	COL1A1	28.6418	P1	4.18838e+08	IS_vs_P	complete	-6.99426	-8.45017	-5.53836	26.7908	-12.2222	5.13279e-05	0.00210226	2.6199
A0A9L0R9K5	extracellular matrix structural constituent [GO:0005201]; metal ion binding [GO:0046872]			1237	1254	1430	5.59441	P	SGEYWIDPNQGCNLDAIK_2_A0A9L0R9K5	A0A9L0R9K5_SGEYWIDPNQGCNLDAIK_2	COL1A1	28.797	P2	4.66406e+08	IS_vs_P	complete	-6.99426	-8.45017	-5.53836	26.7908	-12.2222	5.13279e-05	0.00210226	2.6199
A0A9L0RB71	extracellular matrix structural constituent [GO:0005201]; identical protein binding [GO:0042802]; metal ion binding [GO:0046872]; platelet-derived growth factor binding [GO:0048407]; protease binding [GO:0002020]	blood vessel development [GO:0001568]; bone trabecula formation [GO:0060346]; cartilage development involved in endochondral bone morphogenesis [GO:0060351]; cellular response to amino acid stimulus [GO:0071230]; cellular response to mechanical stimulus [GO:0071260]; collagen biosynthetic process [GO:0032964]; collagen fibril organization [GO:0030199]; embryonic skeletal system development [GO:00…		1262	1279	1455	6.87285	IS	SGEYWIDPNQGCNLDAIK_2_A0A9L0RB71	A0A9L0RB71_SGEYWIDPNQGCNLDAIK_2	COL1A1	22.5422	IS1	6.10771e+06	IS_vs_P	complete	-6.99426	-8.45017	-5.53836	26.7908	-12.2222	5.13279e-05	0.00210226	2.6199
A0A9L0RB71	extracellular matrix structural constituent [GO:0005201]; identical protein binding [GO:0042802]; metal ion binding [GO:0046872]; platelet-derived growth factor binding [GO:0048407]; protease binding [GO:0002020]	blood vessel development [GO:0001568]; bone trabecula formation [GO:0060346]; cartilage development involved in endochondral bone morphogenesis [GO:0060351]; cellular response to amino acid stimulus [GO:0071230]; cellular response to mechanical stimulus [GO:0071260]; collagen biosynthetic process [GO:0032964]; collagen fibril organization [GO:0030199]; embryonic skeletal system development [GO:00…		1262	1279	1455	6.87285	IS	SGEYWIDPNQGCNLDAIK_2_A0A9L0RB71	A0A9L0RB71_SGEYWIDPNQGCNLDAIK_2	COL1A1	20.9081	IS2	1.96773e+06	IS_vs_P	complete	-6.99426	-8.45017	-5.53836	26.7908	-12.2222	5.13279e-05	0.00210226	2.6199
A0A9L0RB71	extracellular matrix structural constituent [GO:0005201]; identical protein binding [GO:0042802]; metal ion binding [GO:0046872]; platelet-derived growth factor binding [GO:0048407]; protease binding [GO:0002020]	blood vessel development [GO:0001568]; bone trabecula formation [GO:0060346]; cartilage development involved in endochondral bone morphogenesis [GO:0060351]; cellular response to amino acid stimulus [GO:0071230]; cellular response to mechanical stimulus [GO:0071260]; collagen biosynthetic process [GO:0032964]; collagen fibril organization [GO:0030199]; embryonic skeletal system development [GO:00…		1262	1279	1455	6.87285	P	SGEYWIDPNQGCNLDAIK_2_A0A9L0RB71	A0A9L0RB71_SGEYWIDPNQGCNLDAIK_2	COL1A1	28.6418	P1	4.18838e+08	IS_vs_P	complete	-6.99426	-8.45017	-5.53836	26.7908	-12.2222	5.13279e-05	0.00210226	2.6199
A0A9L0RB71	extracellular matrix structural constituent [GO:0005201]; identical protein binding [GO:0042802]; metal ion binding [GO:0046872]; platelet-derived growth factor binding [GO:0048407]; protease binding [GO:0002020]	blood vessel development [GO:0001568]; bone trabecula formation [GO:0060346]; cartilage development involved in endochondral bone morphogenesis [GO:0060351]; cellular response to amino acid stimulus [GO:0071230]; cellular response to mechanical stimulus [GO:0071260]; collagen biosynthetic process [GO:0032964]; collagen fibril organization [GO:0030199]; embryonic skeletal system development [GO:00…		1262	1279	1455	6.87285	P	SGEYWIDPNQGCNLDAIK_2_A0A9L0RB71	A0A9L0RB71_SGEYWIDPNQGCNLDAIK_2	COL1A1	28.797	P2	4.66406e+08	IS_vs_P	complete	-6.99426	-8.45017	-5.53836	26.7908	-12.2222	5.13279e-05	0.00210226	2.6199
A0A9L0RRW0	extracellular matrix structural constituent [GO:0005201]; metal ion binding [GO:0046872]			1234	1251	1427	7.00771	IS	SGEYWIDPNQGCNLDAIK_2_A0A9L0RRW0	A0A9L0RRW0_SGEYWIDPNQGCNLDAIK_2	COL1A1	22.5422	IS1	6.10771e+06	IS_vs_P	complete	-6.99426	-8.45017	-5.53836	26.7908	-12.2222	5.13279e-05	0.00210226	2.6199
A0A9L0RRW0	extracellular matrix structural constituent [GO:0005201]; metal ion binding [GO:0046872]			1234	1251	1427	7.00771	IS	SGEYWIDPNQGCNLDAIK_2_A0A9L0RRW0	A0A9L0RRW0_SGEYWIDPNQGCNLDAIK_2	COL1A1	20.9081	IS2	1.96773e+06	IS_vs_P	complete	-6.99426	-8.45017	-5.53836	26.7908	-12.2222	5.13279e-05	0.00210226	2.6199
A0A9L0RRW0	extracellular matrix structural constituent [GO:0005201]; metal ion binding [GO:0046872]			1234	1251	1427	7.00771	P	SGEYWIDPNQGCNLDAIK_2_A0A9L0RRW0	A0A9L0RRW0_SGEYWIDPNQGCNLDAIK_2	COL1A1	28.6418	P1	4.18838e+08	IS_vs_P	complete	-6.99426	-8.45017	-5.53836	26.7908	-12.2222	5.13279e-05	0.00210226	2.6199
A0A9L0RRW0	extracellular matrix structural constituent [GO:0005201]; metal ion binding [GO:0046872]			1234	1251	1427	7.00771	P	SGEYWIDPNQGCNLDAIK_2_A0A9L0RRW0	A0A9L0RRW0_SGEYWIDPNQGCNLDAIK_2	COL1A1	28.797	P2	4.66406e+08	IS_vs_P	complete	-6.99426	-8.45017	-5.53836	26.7908	-12.2222	5.13279e-05	0.00210226	2.6199
A0A9L0S9B0	extracellular matrix structural constituent [GO:0005201]; metal ion binding [GO:0046872]			1219	1236	1412	7.08215	IS	SGEYWIDPNQGCNLDAIK_2_A0A9L0S9B0	A0A9L0S9B0_SGEYWIDPNQGCNLDAIK_2	COL1A1	22.5422	IS1	6.10771e+06	IS_vs_P	complete	-6.99426	-8.45017	-5.53836	26.7908	-12.2222	5.13279e-05	0.00210226	2.6199
A0A9L0S9B0	extracellular matrix structural constituent [GO:0005201]; metal ion binding [GO:0046872]			1219	1236	1412	7.08215	IS	SGEYWIDPNQGCNLDAIK_2_A0A9L0S9B0	A0A9L0S9B0_SGEYWIDPNQGCNLDAIK_2	COL1A1	20.9081	IS2	1.96773e+06	IS_vs_P	complete	-6.99426	-8.45017	-5.53836	26.7908	-12.2222	5.13279e-05	0.00210226	2.6199
A0A9L0S9B0	extracellular matrix structural constituent [GO:0005201]; metal ion binding [GO:0046872]			1219	1236	1412	7.08215	P	SGEYWIDPNQGCNLDAIK_2_A0A9L0S9B0	A0A9L0S9B0_SGEYWIDPNQGCNLDAIK_2	COL1A1	28.6418	P1	4.18838e+08	IS_vs_P	complete	-6.99426	-8.45017	-5.53836	26.7908	-12.2222	5.13279e-05	0.00210226	2.6199
A0A9L0S9B0	extracellular matrix structural constituent [GO:0005201]; metal ion binding [GO:0046872]			1219	1236	1412	7.08215	P	SGEYWIDPNQGCNLDAIK_2_A0A9L0S9B0	A0A9L0S9B0_SGEYWIDPNQGCNLDAIK_2	COL1A1	28.797	P2	4.66406e+08	IS_vs_P	complete	-6.99426	-8.45017	-5.53836	26.7908	-12.2222	5.13279e-05	0.00210226	2.6199
A0A9L0S482	extracellular matrix structural constituent [GO:0005201]; metal ion binding [GO:0046872]			1234	1251	1427	7.00771	IS	SGEYWIDPNQGCNLDAIK_2_A0A9L0S482	A0A9L0S482_SGEYWIDPNQGCNLDAIK_2	COL1A1	22.5422	IS1	6.10771e+06	IS_vs_P	complete	-6.99426	-8.45017	-5.53836	26.7908	-12.2222	5.13279e-05	0.00210226	2.6199
A0A9L0S482	extracellular matrix structural constituent [GO:0005201]; metal ion binding [GO:0046872]			1234	1251	1427	7.00771	IS	SGEYWIDPNQGCNLDAIK_2_A0A9L0S482	A0A9L0S482_SGEYWIDPNQGCNLDAIK_2	COL1A1	20.9081	IS2	1.96773e+06	IS_vs_P	complete	-6.99426	-8.45017	-5.53836	26.7908	-12.2222	5.13279e-05	0.00210226	2.6199
A0A9L0S482	extracellular matrix structural constituent [GO:0005201]; metal ion binding [GO:0046872]			1234	1251	1427	7.00771	P	SGEYWIDPNQGCNLDAIK_2_A0A9L0S482	A0A9L0S482_SGEYWIDPNQGCNLDAIK_2	COL1A1	28.6418	P1	4.18838e+08	IS_vs_P	complete	-6.99426	-8.45017	-5.53836	26.7908	-12.2222	5.13279e-05	0.00210226	2.6199
A0A9L0S482	extracellular matrix structural constituent [GO:0005201]; metal ion binding [GO:0046872]			1234	1251	1427	7.00771	P	SGEYWIDPNQGCNLDAIK_2_A0A9L0S482	A0A9L0S482_SGEYWIDPNQGCNLDAIK_2	COL1A1	28.797	P2	4.66406e+08	IS_vs_P	complete	-6.99426	-8.45017	-5.53836	26.7908	-12.2222	5.13279e-05	0.00210226	2.6199
A0A9L0TRB8	extracellular matrix structural constituent [GO:0005201]; metal ion binding [GO:0046872]			1195	1212	1388	7.20461	IS	SGEYWIDPNQGCNLDAIK_2_A0A9L0TRB8	A0A9L0TRB8_SGEYWIDPNQGCNLDAIK_2	COL1A1	22.5422	IS1	6.10771e+06	IS_vs_P	complete	-6.99426	-8.45017	-5.53836	26.7908	-12.2222	5.13279e-05	0.00210226	2.6199
A0A9L0TRB8	extracellular matrix structural constituent [GO:0005201]; metal ion binding [GO:0046872]			1195	1212	1388	7.20461	IS	SGEYWIDPNQGCNLDAIK_2_A0A9L0TRB8	A0A9L0TRB8_SGEYWIDPNQGCNLDAIK_2	COL1A1	20.9081	IS2	1.96773e+06	IS_vs_P	complete	-6.99426	-8.45017	-5.53836	26.7908	-12.2222	5.13279e-05	0.00210226	2.6199
A0A9L0TRB8	extracellular matrix structural constituent [GO:0005201]; metal ion binding [GO:0046872]			1195	1212	1388	7.20461	P	SGEYWIDPNQGCNLDAIK_2_A0A9L0TRB8	A0A9L0TRB8_SGEYWIDPNQGCNLDAIK_2	COL1A1	28.6418	P1	4.18838e+08	IS_vs_P	complete	-6.99426	-8.45017	-5.53836	26.7908	-12.2222	5.13279e-05	0.00210226	2.6199
A0A9L0TRB8	extracellular matrix structural constituent [GO:0005201]; metal ion binding [GO:0046872]			1195	1212	1388	7.20461	P	SGEYWIDPNQGCNLDAIK_2_A0A9L0TRB8	A0A9L0TRB8_SGEYWIDPNQGCNLDAIK_2	COL1A1	28.797	P2	4.66406e+08	IS_vs_P	complete	-6.99426	-8.45017	-5.53836	26.7908	-12.2222	5.13279e-05	0.00210226	2.6199
F6SSG3	extracellular matrix structural constituent [GO:0005201]; metal ion binding [GO:0046872]			1261	1278	1454	6.87758	IS	SGEYWIDPNQGCNLDAIK_2_F6SSG3	F6SSG3_SGEYWIDPNQGCNLDAIK_2	COL1A1	22.5422	IS1	6.10771e+06	IS_vs_P	complete	-6.99426	-8.45017	-5.53836	26.7908	-12.2222	5.13279e-05	0.00210226	2.6199
F6SSG3	extracellular matrix structural constituent [GO:0005201]; metal ion binding [GO:0046872]			1261	1278	1454	6.87758	IS	SGEYWIDPNQGCNLDAIK_2_F6SSG3	F6SSG3_SGEYWIDPNQGCNLDAIK_2	COL1A1	20.9081	IS2	1.96773e+06	IS_vs_P	complete	-6.99426	-8.45017	-5.53836	26.7908	-12.2222	5.13279e-05	0.00210226	2.6199
F6SSG3	extracellular matrix structural constituent [GO:0005201]; metal ion binding [GO:0046872]			1261	1278	1454	6.87758	P	SGEYWIDPNQGCNLDAIK_2_F6SSG3	F6SSG3_SGEYWIDPNQGCNLDAIK_2	COL1A1	28.6418	P1	4.18838e+08	IS_vs_P	complete	-6.99426	-8.45017	-5.53836	26.7908	-12.2222	5.13279e-05	0.00210226	2.6199
F6SSG3	extracellular matrix structural constituent [GO:0005201]; metal ion binding [GO:0046872]			1261	1278	1454	6.87758	P	SGEYWIDPNQGCNLDAIK_2_F6SSG3	F6SSG3_SGEYWIDPNQGCNLDAIK_2	COL1A1	28.797	P2	4.66406e+08	IS_vs_P	complete	-6.99426	-8.45017	-5.53836	26.7908	-12.2222	5.13279e-05	0.00210226	2.6199
A0A3Q2HU92	calcium ion binding [GO:0005509]; carbohydrate binding [GO:0030246]; hyaluronic acid binding [GO:0005540]	cell adhesion [GO:0007155]; central nervous system development [GO:0007417]; glial cell differentiation [GO:0010001]; positive regulation of neuroblast proliferation [GO:0002052]; skeletal system development [GO:0001501]	9796.ENSECAP00000038831;	306	313	2346	8.4399	IS	SVRYPISK_2_A0A3Q2HU92	A0A3Q2HU92_SVRYPISK_2	ACAN	32.4145	IS1	5.72453e+09	IS_vs_P	complete	6.49718	5.45174	7.54262	28.8004	16.9679	5.17677e-05	0.00211093	2.3459
A0A3Q2HU92	calcium ion binding [GO:0005509]; carbohydrate binding [GO:0030246]; hyaluronic acid binding [GO:0005540]	cell adhesion [GO:0007155]; central nervous system development [GO:0007417]; glial cell differentiation [GO:0010001]; positive regulation of neuroblast proliferation [GO:0002052]; skeletal system development [GO:0001501]	9796.ENSECAP00000038831;	306	313	2346	8.4399	IS	SVRYPISK_2_A0A3Q2HU92	A0A3Q2HU92_SVRYPISK_2	ACAN	32.8512	IS2	7.74791e+09	IS_vs_P	complete	6.49718	5.45174	7.54262	28.8004	16.9679	5.17677e-05	0.00211093	2.3459
A0A3Q2HU92	calcium ion binding [GO:0005509]; carbohydrate binding [GO:0030246]; hyaluronic acid binding [GO:0005540]	cell adhesion [GO:0007155]; central nervous system development [GO:0007417]; glial cell differentiation [GO:0010001]; positive regulation of neuroblast proliferation [GO:0002052]; skeletal system development [GO:0001501]	9796.ENSECAP00000038831;	306	313	2346	8.4399	P	SVRYPISK_2_A0A3Q2HU92	A0A3Q2HU92_SVRYPISK_2	ACAN	26.4084	P1	8.90683e+07	IS_vs_P	complete	6.49718	5.45174	7.54262	28.8004	16.9679	5.17677e-05	0.00211093	2.3459
A0A3Q2HU92	calcium ion binding [GO:0005509]; carbohydrate binding [GO:0030246]; hyaluronic acid binding [GO:0005540]	cell adhesion [GO:0007155]; central nervous system development [GO:0007417]; glial cell differentiation [GO:0010001]; positive regulation of neuroblast proliferation [GO:0002052]; skeletal system development [GO:0001501]	9796.ENSECAP00000038831;	306	313	2346	8.4399	P	SVRYPISK_2_A0A3Q2HU92	A0A3Q2HU92_SVRYPISK_2	ACAN	25.8629	P2	6.10253e+07	IS_vs_P	complete	6.49718	5.45174	7.54262	28.8004	16.9679	5.17677e-05	0.00211093	2.3459
A0A9L0S3L1	carbohydrate binding [GO:0030246]; hyaluronic acid binding [GO:0005540]	cell adhesion [GO:0007155]		306	313	2476	7.99677	IS	SVRYPISK_2_A0A9L0S3L1	A0A9L0S3L1_SVRYPISK_2	ACAN	32.4145	IS1	5.72453e+09	IS_vs_P	complete	6.49718	5.45174	7.54262	28.8004	16.9679	5.17677e-05	0.00211093	2.3459
A0A9L0S3L1	carbohydrate binding [GO:0030246]; hyaluronic acid binding [GO:0005540]	cell adhesion [GO:0007155]		306	313	2476	7.99677	IS	SVRYPISK_2_A0A9L0S3L1	A0A9L0S3L1_SVRYPISK_2	ACAN	32.8512	IS2	7.74791e+09	IS_vs_P	complete	6.49718	5.45174	7.54262	28.8004	16.9679	5.17677e-05	0.00211093	2.3459
A0A9L0S3L1	carbohydrate binding [GO:0030246]; hyaluronic acid binding [GO:0005540]	cell adhesion [GO:0007155]		306	313	2476	7.99677	P	SVRYPISK_2_A0A9L0S3L1	A0A9L0S3L1_SVRYPISK_2	ACAN	26.4084	P1	8.90683e+07	IS_vs_P	complete	6.49718	5.45174	7.54262	28.8004	16.9679	5.17677e-05	0.00211093	2.3459
A0A9L0S3L1	carbohydrate binding [GO:0030246]; hyaluronic acid binding [GO:0005540]	cell adhesion [GO:0007155]		306	313	2476	7.99677	P	SVRYPISK_2_A0A9L0S3L1	A0A9L0S3L1_SVRYPISK_2	ACAN	25.8629	P2	6.10253e+07	IS_vs_P	complete	6.49718	5.45174	7.54262	28.8004	16.9679	5.17677e-05	0.00211093	2.3459
A0A9L0S4J8	carbohydrate binding [GO:0030246]; hyaluronic acid binding [GO:0005540]	cell adhesion [GO:0007155]		306	313	2581	7.67145	IS	SVRYPISK_2_A0A9L0S4J8	A0A9L0S4J8_SVRYPISK_2	ACAN	32.4145	IS1	5.72453e+09	IS_vs_P	complete	6.49718	5.45174	7.54262	28.8004	16.9679	5.17677e-05	0.00211093	2.3459
A0A9L0S4J8	carbohydrate binding [GO:0030246]; hyaluronic acid binding [GO:0005540]	cell adhesion [GO:0007155]		306	313	2581	7.67145	IS	SVRYPISK_2_A0A9L0S4J8	A0A9L0S4J8_SVRYPISK_2	ACAN	32.8512	IS2	7.74791e+09	IS_vs_P	complete	6.49718	5.45174	7.54262	28.8004	16.9679	5.17677e-05	0.00211093	2.3459
A0A9L0S4J8	carbohydrate binding [GO:0030246]; hyaluronic acid binding [GO:0005540]	cell adhesion [GO:0007155]		306	313	2581	7.67145	P	SVRYPISK_2_A0A9L0S4J8	A0A9L0S4J8_SVRYPISK_2	ACAN	26.4084	P1	8.90683e+07	IS_vs_P	complete	6.49718	5.45174	7.54262	28.8004	16.9679	5.17677e-05	0.00211093	2.3459
A0A9L0S4J8	carbohydrate binding [GO:0030246]; hyaluronic acid binding [GO:0005540]	cell adhesion [GO:0007155]		306	313	2581	7.67145	P	SVRYPISK_2_A0A9L0S4J8	A0A9L0S4J8_SVRYPISK_2	ACAN	25.8629	P2	6.10253e+07	IS_vs_P	complete	6.49718	5.45174	7.54262	28.8004	16.9679	5.17677e-05	0.00211093	2.3459
A0A9L0S6F6	carbohydrate binding [GO:0030246]; hyaluronic acid binding [GO:0005540]	cell adhesion [GO:0007155]		306	313	2371	8.35091	IS	SVRYPISK_2_A0A9L0S6F6	A0A9L0S6F6_SVRYPISK_2	ACAN	32.4145	IS1	5.72453e+09	IS_vs_P	complete	6.49718	5.45174	7.54262	28.8004	16.9679	5.17677e-05	0.00211093	2.3459
A0A9L0S6F6	carbohydrate binding [GO:0030246]; hyaluronic acid binding [GO:0005540]	cell adhesion [GO:0007155]		306	313	2371	8.35091	IS	SVRYPISK_2_A0A9L0S6F6	A0A9L0S6F6_SVRYPISK_2	ACAN	32.8512	IS2	7.74791e+09	IS_vs_P	complete	6.49718	5.45174	7.54262	28.8004	16.9679	5.17677e-05	0.00211093	2.3459
A0A9L0S6F6	carbohydrate binding [GO:0030246]; hyaluronic acid binding [GO:0005540]	cell adhesion [GO:0007155]		306	313	2371	8.35091	P	SVRYPISK_2_A0A9L0S6F6	A0A9L0S6F6_SVRYPISK_2	ACAN	26.4084	P1	8.90683e+07	IS_vs_P	complete	6.49718	5.45174	7.54262	28.8004	16.9679	5.17677e-05	0.00211093	2.3459
A0A9L0S6F6	carbohydrate binding [GO:0030246]; hyaluronic acid binding [GO:0005540]	cell adhesion [GO:0007155]		306	313	2371	8.35091	P	SVRYPISK_2_A0A9L0S6F6	A0A9L0S6F6_SVRYPISK_2	ACAN	25.8629	P2	6.10253e+07	IS_vs_P	complete	6.49718	5.45174	7.54262	28.8004	16.9679	5.17677e-05	0.00211093	2.3459
A0A9L0SCK6	carbohydrate binding [GO:0030246]; hyaluronic acid binding [GO:0005540]	cell adhesion [GO:0007155]		306	313	2371	8.35091	IS	SVRYPISK_2_A0A9L0SCK6	A0A9L0SCK6_SVRYPISK_2	ACAN	32.4145	IS1	5.72453e+09	IS_vs_P	complete	6.49718	5.45174	7.54262	28.8004	16.9679	5.17677e-05	0.00211093	2.3459
A0A9L0SCK6	carbohydrate binding [GO:0030246]; hyaluronic acid binding [GO:0005540]	cell adhesion [GO:0007155]		306	313	2371	8.35091	IS	SVRYPISK_2_A0A9L0SCK6	A0A9L0SCK6_SVRYPISK_2	ACAN	32.8512	IS2	7.74791e+09	IS_vs_P	complete	6.49718	5.45174	7.54262	28.8004	16.9679	5.17677e-05	0.00211093	2.3459
A0A9L0SCK6	carbohydrate binding [GO:0030246]; hyaluronic acid binding [GO:0005540]	cell adhesion [GO:0007155]		306	313	2371	8.35091	P	SVRYPISK_2_A0A9L0SCK6	A0A9L0SCK6_SVRYPISK_2	ACAN	26.4084	P1	8.90683e+07	IS_vs_P	complete	6.49718	5.45174	7.54262	28.8004	16.9679	5.17677e-05	0.00211093	2.3459
A0A9L0SCK6	carbohydrate binding [GO:0030246]; hyaluronic acid binding [GO:0005540]	cell adhesion [GO:0007155]		306	313	2371	8.35091	P	SVRYPISK_2_A0A9L0SCK6	A0A9L0SCK6_SVRYPISK_2	ACAN	25.8629	P2	6.10253e+07	IS_vs_P	complete	6.49718	5.45174	7.54262	28.8004	16.9679	5.17677e-05	0.00211093	2.3459
A0A9L0SGJ6	calcium ion binding [GO:0005509]; carbohydrate binding [GO:0030246]; hyaluronic acid binding [GO:0005540]	cell adhesion [GO:0007155]		306	313	2474	6.91188	IS	SVRYPISK_2_A0A9L0SGJ6	A0A9L0SGJ6_SVRYPISK_2	ACAN	32.4145	IS1	5.72453e+09	IS_vs_P	complete	6.49718	5.45174	7.54262	28.8004	16.9679	5.17677e-05	0.00211093	2.3459
A0A9L0SGJ6	calcium ion binding [GO:0005509]; carbohydrate binding [GO:0030246]; hyaluronic acid binding [GO:0005540]	cell adhesion [GO:0007155]		306	313	2474	6.91188	IS	SVRYPISK_2_A0A9L0SGJ6	A0A9L0SGJ6_SVRYPISK_2	ACAN	32.8512	IS2	7.74791e+09	IS_vs_P	complete	6.49718	5.45174	7.54262	28.8004	16.9679	5.17677e-05	0.00211093	2.3459
A0A9L0SGJ6	calcium ion binding [GO:0005509]; carbohydrate binding [GO:0030246]; hyaluronic acid binding [GO:0005540]	cell adhesion [GO:0007155]		306	313	2474	6.91188	P	SVRYPISK_2_A0A9L0SGJ6	A0A9L0SGJ6_SVRYPISK_2	ACAN	26.4084	P1	8.90683e+07	IS_vs_P	complete	6.49718	5.45174	7.54262	28.8004	16.9679	5.17677e-05	0.00211093	2.3459
A0A9L0SGJ6	calcium ion binding [GO:0005509]; carbohydrate binding [GO:0030246]; hyaluronic acid binding [GO:0005540]	cell adhesion [GO:0007155]		306	313	2474	6.91188	P	SVRYPISK_2_A0A9L0SGJ6	A0A9L0SGJ6_SVRYPISK_2	ACAN	25.8629	P2	6.10253e+07	IS_vs_P	complete	6.49718	5.45174	7.54262	28.8004	16.9679	5.17677e-05	0.00211093	2.3459
A0A9L0SGV4	carbohydrate binding [GO:0030246]; hyaluronic acid binding [GO:0005540]	cell adhesion [GO:0007155]		306	313	2581	7.67145	IS	SVRYPISK_2_A0A9L0SGV4	A0A9L0SGV4_SVRYPISK_2	ACAN	32.4145	IS1	5.72453e+09	IS_vs_P	complete	6.49718	5.45174	7.54262	28.8004	16.9679	5.17677e-05	0.00211093	2.3459
A0A9L0SGV4	carbohydrate binding [GO:0030246]; hyaluronic acid binding [GO:0005540]	cell adhesion [GO:0007155]		306	313	2581	7.67145	IS	SVRYPISK_2_A0A9L0SGV4	A0A9L0SGV4_SVRYPISK_2	ACAN	32.8512	IS2	7.74791e+09	IS_vs_P	complete	6.49718	5.45174	7.54262	28.8004	16.9679	5.17677e-05	0.00211093	2.3459
A0A9L0SGV4	carbohydrate binding [GO:0030246]; hyaluronic acid binding [GO:0005540]	cell adhesion [GO:0007155]		306	313	2581	7.67145	P	SVRYPISK_2_A0A9L0SGV4	A0A9L0SGV4_SVRYPISK_2	ACAN	26.4084	P1	8.90683e+07	IS_vs_P	complete	6.49718	5.45174	7.54262	28.8004	16.9679	5.17677e-05	0.00211093	2.3459
A0A9L0SGV4	carbohydrate binding [GO:0030246]; hyaluronic acid binding [GO:0005540]	cell adhesion [GO:0007155]		306	313	2581	7.67145	P	SVRYPISK_2_A0A9L0SGV4	A0A9L0SGV4_SVRYPISK_2	ACAN	25.8629	P2	6.10253e+07	IS_vs_P	complete	6.49718	5.45174	7.54262	28.8004	16.9679	5.17677e-05	0.00211093	2.3459
A0A9L0SRH2	carbohydrate binding [GO:0030246]; hyaluronic acid binding [GO:0005540]	cell adhesion [GO:0007155]		306	313	2539	7.79835	IS	SVRYPISK_2_A0A9L0SRH2	A0A9L0SRH2_SVRYPISK_2	ACAN	32.4145	IS1	5.72453e+09	IS_vs_P	complete	6.49718	5.45174	7.54262	28.8004	16.9679	5.17677e-05	0.00211093	2.3459
A0A9L0SRH2	carbohydrate binding [GO:0030246]; hyaluronic acid binding [GO:0005540]	cell adhesion [GO:0007155]		306	313	2539	7.79835	IS	SVRYPISK_2_A0A9L0SRH2	A0A9L0SRH2_SVRYPISK_2	ACAN	32.8512	IS2	7.74791e+09	IS_vs_P	complete	6.49718	5.45174	7.54262	28.8004	16.9679	5.17677e-05	0.00211093	2.3459
A0A9L0SRH2	carbohydrate binding [GO:0030246]; hyaluronic acid binding [GO:0005540]	cell adhesion [GO:0007155]		306	313	2539	7.79835	P	SVRYPISK_2_A0A9L0SRH2	A0A9L0SRH2_SVRYPISK_2	ACAN	26.4084	P1	8.90683e+07	IS_vs_P	complete	6.49718	5.45174	7.54262	28.8004	16.9679	5.17677e-05	0.00211093	2.3459
A0A9L0SRH2	carbohydrate binding [GO:0030246]; hyaluronic acid binding [GO:0005540]	cell adhesion [GO:0007155]		306	313	2539	7.79835	P	SVRYPISK_2_A0A9L0SRH2	A0A9L0SRH2_SVRYPISK_2	ACAN	25.8629	P2	6.10253e+07	IS_vs_P	complete	6.49718	5.45174	7.54262	28.8004	16.9679	5.17677e-05	0.00211093	2.3459
A0A9L0SU06	carbohydrate binding [GO:0030246]; hyaluronic acid binding [GO:0005540]	cell adhesion [GO:0007155]		306	313	2560	7.73438	IS	SVRYPISK_2_A0A9L0SU06	A0A9L0SU06_SVRYPISK_2	ACAN	32.4145	IS1	5.72453e+09	IS_vs_P	complete	6.49718	5.45174	7.54262	28.8004	16.9679	5.17677e-05	0.00211093	2.3459
A0A9L0SU06	carbohydrate binding [GO:0030246]; hyaluronic acid binding [GO:0005540]	cell adhesion [GO:0007155]		306	313	2560	7.73438	IS	SVRYPISK_2_A0A9L0SU06	A0A9L0SU06_SVRYPISK_2	ACAN	32.8512	IS2	7.74791e+09	IS_vs_P	complete	6.49718	5.45174	7.54262	28.8004	16.9679	5.17677e-05	0.00211093	2.3459
A0A9L0SU06	carbohydrate binding [GO:0030246]; hyaluronic acid binding [GO:0005540]	cell adhesion [GO:0007155]		306	313	2560	7.73438	P	SVRYPISK_2_A0A9L0SU06	A0A9L0SU06_SVRYPISK_2	ACAN	26.4084	P1	8.90683e+07	IS_vs_P	complete	6.49718	5.45174	7.54262	28.8004	16.9679	5.17677e-05	0.00211093	2.3459
A0A9L0SU06	carbohydrate binding [GO:0030246]; hyaluronic acid binding [GO:0005540]	cell adhesion [GO:0007155]		306	313	2560	7.73438	P	SVRYPISK_2_A0A9L0SU06	A0A9L0SU06_SVRYPISK_2	ACAN	25.8629	P2	6.10253e+07	IS_vs_P	complete	6.49718	5.45174	7.54262	28.8004	16.9679	5.17677e-05	0.00211093	2.3459
F7C3C6	carbohydrate binding [GO:0030246]; hyaluronic acid binding [GO:0005540]	cartilage condensation [GO:0001502]; cell adhesion [GO:0007155]; chondrocyte development [GO:0002063]; collagen fibril organization [GO:0030199]; heart development [GO:0007507]; proteoglycan biosynthetic process [GO:0030166]		306	313	2665	7.42964	IS	SVRYPISK_2_F7C3C6	F7C3C6_SVRYPISK_2	ACAN	32.4145	IS1	5.72453e+09	IS_vs_P	complete	6.49718	5.45174	7.54262	28.8004	16.9679	5.17677e-05	0.00211093	2.3459
F7C3C6	carbohydrate binding [GO:0030246]; hyaluronic acid binding [GO:0005540]	cartilage condensation [GO:0001502]; cell adhesion [GO:0007155]; chondrocyte development [GO:0002063]; collagen fibril organization [GO:0030199]; heart development [GO:0007507]; proteoglycan biosynthetic process [GO:0030166]		306	313	2665	7.42964	IS	SVRYPISK_2_F7C3C6	F7C3C6_SVRYPISK_2	ACAN	32.8512	IS2	7.74791e+09	IS_vs_P	complete	6.49718	5.45174	7.54262	28.8004	16.9679	5.17677e-05	0.00211093	2.3459
F7C3C6	carbohydrate binding [GO:0030246]; hyaluronic acid binding [GO:0005540]	cartilage condensation [GO:0001502]; cell adhesion [GO:0007155]; chondrocyte development [GO:0002063]; collagen fibril organization [GO:0030199]; heart development [GO:0007507]; proteoglycan biosynthetic process [GO:0030166]		306	313	2665	7.42964	P	SVRYPISK_2_F7C3C6	F7C3C6_SVRYPISK_2	ACAN	26.4084	P1	8.90683e+07	IS_vs_P	complete	6.49718	5.45174	7.54262	28.8004	16.9679	5.17677e-05	0.00211093	2.3459
F7C3C6	carbohydrate binding [GO:0030246]; hyaluronic acid binding [GO:0005540]	cartilage condensation [GO:0001502]; cell adhesion [GO:0007155]; chondrocyte development [GO:0002063]; collagen fibril organization [GO:0030199]; heart development [GO:0007507]; proteoglycan biosynthetic process [GO:0030166]		306	313	2665	7.42964	P	SVRYPISK_2_F7C3C6	F7C3C6_SVRYPISK_2	ACAN	25.8629	P2	6.10253e+07	IS_vs_P	complete	6.49718	5.45174	7.54262	28.8004	16.9679	5.17677e-05	0.00211093	2.3459
A0A3Q2HU92	calcium ion binding [GO:0005509]; carbohydrate binding [GO:0030246]; hyaluronic acid binding [GO:0005540]	cell adhesion [GO:0007155]; central nervous system development [GO:0007417]; glial cell differentiation [GO:0010001]; positive regulation of neuroblast proliferation [GO:0002052]; skeletal system development [GO:0001501]	9796.ENSECAP00000038831;	104	124	2346	8.4399	IS	VSLPNYPAIPTDATLELQNLR_3_A0A3Q2HU92	A0A3Q2HU92_VSLPNYPAIPTDATLELQNLR_3	ACAN	31.2392	IS1	2.53479e+09	IS_vs_F	complete	3.16428	2.41259	3.91597	28.8873	10.7097	9.94722e-05	0.0021431	2.08246
A0A3Q2HU92	calcium ion binding [GO:0005509]; carbohydrate binding [GO:0030246]; hyaluronic acid binding [GO:0005540]	cell adhesion [GO:0007155]; central nervous system development [GO:0007417]; glial cell differentiation [GO:0010001]; positive regulation of neuroblast proliferation [GO:0002052]; skeletal system development [GO:0001501]	9796.ENSECAP00000038831;	104	124	2346	8.4399	IS	VSLPNYPAIPTDATLELQNLR_3_A0A3Q2HU92	A0A3Q2HU92_VSLPNYPAIPTDATLELQNLR_3	ACAN	31.6153	IS2	3.28967e+09	IS_vs_F	complete	3.16428	2.41259	3.91597	28.8873	10.7097	9.94722e-05	0.0021431	2.08246
A0A3Q2HU92	calcium ion binding [GO:0005509]; carbohydrate binding [GO:0030246]; hyaluronic acid binding [GO:0005540]	cell adhesion [GO:0007155]; central nervous system development [GO:0007417]; glial cell differentiation [GO:0010001]; positive regulation of neuroblast proliferation [GO:0002052]; skeletal system development [GO:0001501]	9796.ENSECAP00000038831;	104	124	2346	8.4399	F	VSLPNYPAIPTDATLELQNLR_3_A0A3Q2HU92	A0A3Q2HU92_VSLPNYPAIPTDATLELQNLR_3	ACAN	28.1843	F1	3.05011e+08	IS_vs_F	complete	3.16428	2.41259	3.91597	28.8873	10.7097	9.94722e-05	0.0021431	2.08246
A0A3Q2HU92	calcium ion binding [GO:0005509]; carbohydrate binding [GO:0030246]; hyaluronic acid binding [GO:0005540]	cell adhesion [GO:0007155]; central nervous system development [GO:0007417]; glial cell differentiation [GO:0010001]; positive regulation of neuroblast proliferation [GO:0002052]; skeletal system development [GO:0001501]	9796.ENSECAP00000038831;	104	124	2346	8.4399	F	VSLPNYPAIPTDATLELQNLR_3_A0A3Q2HU92	A0A3Q2HU92_VSLPNYPAIPTDATLELQNLR_3	ACAN	28.3417	F2	3.40168e+08	IS_vs_F	complete	3.16428	2.41259	3.91597	28.8873	10.7097	9.94722e-05	0.0021431	2.08246
A0A9L0S3L1	carbohydrate binding [GO:0030246]; hyaluronic acid binding [GO:0005540]	cell adhesion [GO:0007155]		104	124	2476	7.99677	IS	VSLPNYPAIPTDATLELQNLR_3_A0A9L0S3L1	A0A9L0S3L1_VSLPNYPAIPTDATLELQNLR_3	ACAN	31.2392	IS1	2.53479e+09	IS_vs_F	complete	3.16428	2.41259	3.91597	28.8873	10.7097	9.94722e-05	0.0021431	2.08246
A0A9L0S3L1	carbohydrate binding [GO:0030246]; hyaluronic acid binding [GO:0005540]	cell adhesion [GO:0007155]		104	124	2476	7.99677	IS	VSLPNYPAIPTDATLELQNLR_3_A0A9L0S3L1	A0A9L0S3L1_VSLPNYPAIPTDATLELQNLR_3	ACAN	31.6153	IS2	3.28967e+09	IS_vs_F	complete	3.16428	2.41259	3.91597	28.8873	10.7097	9.94722e-05	0.0021431	2.08246
A0A9L0S3L1	carbohydrate binding [GO:0030246]; hyaluronic acid binding [GO:0005540]	cell adhesion [GO:0007155]		104	124	2476	7.99677	F	VSLPNYPAIPTDATLELQNLR_3_A0A9L0S3L1	A0A9L0S3L1_VSLPNYPAIPTDATLELQNLR_3	ACAN	28.1843	F1	3.05011e+08	IS_vs_F	complete	3.16428	2.41259	3.91597	28.8873	10.7097	9.94722e-05	0.0021431	2.08246
A0A9L0S3L1	carbohydrate binding [GO:0030246]; hyaluronic acid binding [GO:0005540]	cell adhesion [GO:0007155]		104	124	2476	7.99677	F	VSLPNYPAIPTDATLELQNLR_3_A0A9L0S3L1	A0A9L0S3L1_VSLPNYPAIPTDATLELQNLR_3	ACAN	28.3417	F2	3.40168e+08	IS_vs_F	complete	3.16428	2.41259	3.91597	28.8873	10.7097	9.94722e-05	0.0021431	2.08246
A0A9L0S4J8	carbohydrate binding [GO:0030246]; hyaluronic acid binding [GO:0005540]	cell adhesion [GO:0007155]		104	124	2581	7.67145	IS	VSLPNYPAIPTDATLELQNLR_3_A0A9L0S4J8	A0A9L0S4J8_VSLPNYPAIPTDATLELQNLR_3	ACAN	31.2392	IS1	2.53479e+09	IS_vs_F	complete	3.16428	2.41259	3.91597	28.8873	10.7097	9.94722e-05	0.0021431	2.08246
A0A9L0S4J8	carbohydrate binding [GO:0030246]; hyaluronic acid binding [GO:0005540]	cell adhesion [GO:0007155]		104	124	2581	7.67145	IS	VSLPNYPAIPTDATLELQNLR_3_A0A9L0S4J8	A0A9L0S4J8_VSLPNYPAIPTDATLELQNLR_3	ACAN	31.6153	IS2	3.28967e+09	IS_vs_F	complete	3.16428	2.41259	3.91597	28.8873	10.7097	9.94722e-05	0.0021431	2.08246
A0A9L0S4J8	carbohydrate binding [GO:0030246]; hyaluronic acid binding [GO:0005540]	cell adhesion [GO:0007155]		104	124	2581	7.67145	F	VSLPNYPAIPTDATLELQNLR_3_A0A9L0S4J8	A0A9L0S4J8_VSLPNYPAIPTDATLELQNLR_3	ACAN	28.1843	F1	3.05011e+08	IS_vs_F	complete	3.16428	2.41259	3.91597	28.8873	10.7097	9.94722e-05	0.0021431	2.08246
A0A9L0S4J8	carbohydrate binding [GO:0030246]; hyaluronic acid binding [GO:0005540]	cell adhesion [GO:0007155]		104	124	2581	7.67145	F	VSLPNYPAIPTDATLELQNLR_3_A0A9L0S4J8	A0A9L0S4J8_VSLPNYPAIPTDATLELQNLR_3	ACAN	28.3417	F2	3.40168e+08	IS_vs_F	complete	3.16428	2.41259	3.91597	28.8873	10.7097	9.94722e-05	0.0021431	2.08246
A0A9L0S6F6	carbohydrate binding [GO:0030246]; hyaluronic acid binding [GO:0005540]	cell adhesion [GO:0007155]		104	124	2371	8.35091	IS	VSLPNYPAIPTDATLELQNLR_3_A0A9L0S6F6	A0A9L0S6F6_VSLPNYPAIPTDATLELQNLR_3	ACAN	31.2392	IS1	2.53479e+09	IS_vs_F	complete	3.16428	2.41259	3.91597	28.8873	10.7097	9.94722e-05	0.0021431	2.08246
A0A9L0S6F6	carbohydrate binding [GO:0030246]; hyaluronic acid binding [GO:0005540]	cell adhesion [GO:0007155]		104	124	2371	8.35091	IS	VSLPNYPAIPTDATLELQNLR_3_A0A9L0S6F6	A0A9L0S6F6_VSLPNYPAIPTDATLELQNLR_3	ACAN	31.6153	IS2	3.28967e+09	IS_vs_F	complete	3.16428	2.41259	3.91597	28.8873	10.7097	9.94722e-05	0.0021431	2.08246
A0A9L0S6F6	carbohydrate binding [GO:0030246]; hyaluronic acid binding [GO:0005540]	cell adhesion [GO:0007155]		104	124	2371	8.35091	F	VSLPNYPAIPTDATLELQNLR_3_A0A9L0S6F6	A0A9L0S6F6_VSLPNYPAIPTDATLELQNLR_3	ACAN	28.1843	F1	3.05011e+08	IS_vs_F	complete	3.16428	2.41259	3.91597	28.8873	10.7097	9.94722e-05	0.0021431	2.08246
A0A9L0S6F6	carbohydrate binding [GO:0030246]; hyaluronic acid binding [GO:0005540]	cell adhesion [GO:0007155]		104	124	2371	8.35091	F	VSLPNYPAIPTDATLELQNLR_3_A0A9L0S6F6	A0A9L0S6F6_VSLPNYPAIPTDATLELQNLR_3	ACAN	28.3417	F2	3.40168e+08	IS_vs_F	complete	3.16428	2.41259	3.91597	28.8873	10.7097	9.94722e-05	0.0021431	2.08246
A0A9L0SCK6	carbohydrate binding [GO:0030246]; hyaluronic acid binding [GO:0005540]	cell adhesion [GO:0007155]		104	124	2371	8.35091	IS	VSLPNYPAIPTDATLELQNLR_3_A0A9L0SCK6	A0A9L0SCK6_VSLPNYPAIPTDATLELQNLR_3	ACAN	31.2392	IS1	2.53479e+09	IS_vs_F	complete	3.16428	2.41259	3.91597	28.8873	10.7097	9.94722e-05	0.0021431	2.08246
A0A9L0SCK6	carbohydrate binding [GO:0030246]; hyaluronic acid binding [GO:0005540]	cell adhesion [GO:0007155]		104	124	2371	8.35091	IS	VSLPNYPAIPTDATLELQNLR_3_A0A9L0SCK6	A0A9L0SCK6_VSLPNYPAIPTDATLELQNLR_3	ACAN	31.6153	IS2	3.28967e+09	IS_vs_F	complete	3.16428	2.41259	3.91597	28.8873	10.7097	9.94722e-05	0.0021431	2.08246
A0A9L0SCK6	carbohydrate binding [GO:0030246]; hyaluronic acid binding [GO:0005540]	cell adhesion [GO:0007155]		104	124	2371	8.35091	F	VSLPNYPAIPTDATLELQNLR_3_A0A9L0SCK6	A0A9L0SCK6_VSLPNYPAIPTDATLELQNLR_3	ACAN	28.1843	F1	3.05011e+08	IS_vs_F	complete	3.16428	2.41259	3.91597	28.8873	10.7097	9.94722e-05	0.0021431	2.08246
A0A9L0SCK6	carbohydrate binding [GO:0030246]; hyaluronic acid binding [GO:0005540]	cell adhesion [GO:0007155]		104	124	2371	8.35091	F	VSLPNYPAIPTDATLELQNLR_3_A0A9L0SCK6	A0A9L0SCK6_VSLPNYPAIPTDATLELQNLR_3	ACAN	28.3417	F2	3.40168e+08	IS_vs_F	complete	3.16428	2.41259	3.91597	28.8873	10.7097	9.94722e-05	0.0021431	2.08246
A0A9L0SGJ6	calcium ion binding [GO:0005509]; carbohydrate binding [GO:0030246]; hyaluronic acid binding [GO:0005540]	cell adhesion [GO:0007155]		104	124	2474	6.91188	IS	VSLPNYPAIPTDATLELQNLR_3_A0A9L0SGJ6	A0A9L0SGJ6_VSLPNYPAIPTDATLELQNLR_3	ACAN	31.2392	IS1	2.53479e+09	IS_vs_F	complete	3.16428	2.41259	3.91597	28.8873	10.7097	9.94722e-05	0.0021431	2.08246
A0A9L0SGJ6	calcium ion binding [GO:0005509]; carbohydrate binding [GO:0030246]; hyaluronic acid binding [GO:0005540]	cell adhesion [GO:0007155]		104	124	2474	6.91188	IS	VSLPNYPAIPTDATLELQNLR_3_A0A9L0SGJ6	A0A9L0SGJ6_VSLPNYPAIPTDATLELQNLR_3	ACAN	31.6153	IS2	3.28967e+09	IS_vs_F	complete	3.16428	2.41259	3.91597	28.8873	10.7097	9.94722e-05	0.0021431	2.08246
A0A9L0SGJ6	calcium ion binding [GO:0005509]; carbohydrate binding [GO:0030246]; hyaluronic acid binding [GO:0005540]	cell adhesion [GO:0007155]		104	124	2474	6.91188	F	VSLPNYPAIPTDATLELQNLR_3_A0A9L0SGJ6	A0A9L0SGJ6_VSLPNYPAIPTDATLELQNLR_3	ACAN	28.1843	F1	3.05011e+08	IS_vs_F	complete	3.16428	2.41259	3.91597	28.8873	10.7097	9.94722e-05	0.0021431	2.08246
A0A9L0SGJ6	calcium ion binding [GO:0005509]; carbohydrate binding [GO:0030246]; hyaluronic acid binding [GO:0005540]	cell adhesion [GO:0007155]		104	124	2474	6.91188	F	VSLPNYPAIPTDATLELQNLR_3_A0A9L0SGJ6	A0A9L0SGJ6_VSLPNYPAIPTDATLELQNLR_3	ACAN	28.3417	F2	3.40168e+08	IS_vs_F	complete	3.16428	2.41259	3.91597	28.8873	10.7097	9.94722e-05	0.0021431	2.08246
A0A9L0SGV4	carbohydrate binding [GO:0030246]; hyaluronic acid binding [GO:0005540]	cell adhesion [GO:0007155]		104	124	2581	7.67145	IS	VSLPNYPAIPTDATLELQNLR_3_A0A9L0SGV4	A0A9L0SGV4_VSLPNYPAIPTDATLELQNLR_3	ACAN	31.2392	IS1	2.53479e+09	IS_vs_F	complete	3.16428	2.41259	3.91597	28.8873	10.7097	9.94722e-05	0.0021431	2.08246
A0A9L0SGV4	carbohydrate binding [GO:0030246]; hyaluronic acid binding [GO:0005540]	cell adhesion [GO:0007155]		104	124	2581	7.67145	IS	VSLPNYPAIPTDATLELQNLR_3_A0A9L0SGV4	A0A9L0SGV4_VSLPNYPAIPTDATLELQNLR_3	ACAN	31.6153	IS2	3.28967e+09	IS_vs_F	complete	3.16428	2.41259	3.91597	28.8873	10.7097	9.94722e-05	0.0021431	2.08246
A0A9L0SGV4	carbohydrate binding [GO:0030246]; hyaluronic acid binding [GO:0005540]	cell adhesion [GO:0007155]		104	124	2581	7.67145	F	VSLPNYPAIPTDATLELQNLR_3_A0A9L0SGV4	A0A9L0SGV4_VSLPNYPAIPTDATLELQNLR_3	ACAN	28.1843	F1	3.05011e+08	IS_vs_F	complete	3.16428	2.41259	3.91597	28.8873	10.7097	9.94722e-05	0.0021431	2.08246
A0A9L0SGV4	carbohydrate binding [GO:0030246]; hyaluronic acid binding [GO:0005540]	cell adhesion [GO:0007155]		104	124	2581	7.67145	F	VSLPNYPAIPTDATLELQNLR_3_A0A9L0SGV4	A0A9L0SGV4_VSLPNYPAIPTDATLELQNLR_3	ACAN	28.3417	F2	3.40168e+08	IS_vs_F	complete	3.16428	2.41259	3.91597	28.8873	10.7097	9.94722e-05	0.0021431	2.08246
A0A9L0SRH2	carbohydrate binding [GO:0030246]; hyaluronic acid binding [GO:0005540]	cell adhesion [GO:0007155]		104	124	2539	7.79835	IS	VSLPNYPAIPTDATLELQNLR_3_A0A9L0SRH2	A0A9L0SRH2_VSLPNYPAIPTDATLELQNLR_3	ACAN	31.2392	IS1	2.53479e+09	IS_vs_F	complete	3.16428	2.41259	3.91597	28.8873	10.7097	9.94722e-05	0.0021431	2.08246
A0A9L0SRH2	carbohydrate binding [GO:0030246]; hyaluronic acid binding [GO:0005540]	cell adhesion [GO:0007155]		104	124	2539	7.79835	IS	VSLPNYPAIPTDATLELQNLR_3_A0A9L0SRH2	A0A9L0SRH2_VSLPNYPAIPTDATLELQNLR_3	ACAN	31.6153	IS2	3.28967e+09	IS_vs_F	complete	3.16428	2.41259	3.91597	28.8873	10.7097	9.94722e-05	0.0021431	2.08246
A0A9L0SRH2	carbohydrate binding [GO:0030246]; hyaluronic acid binding [GO:0005540]	cell adhesion [GO:0007155]		104	124	2539	7.79835	F	VSLPNYPAIPTDATLELQNLR_3_A0A9L0SRH2	A0A9L0SRH2_VSLPNYPAIPTDATLELQNLR_3	ACAN	28.1843	F1	3.05011e+08	IS_vs_F	complete	3.16428	2.41259	3.91597	28.8873	10.7097	9.94722e-05	0.0021431	2.08246
A0A9L0SRH2	carbohydrate binding [GO:0030246]; hyaluronic acid binding [GO:0005540]	cell adhesion [GO:0007155]		104	124	2539	7.79835	F	VSLPNYPAIPTDATLELQNLR_3_A0A9L0SRH2	A0A9L0SRH2_VSLPNYPAIPTDATLELQNLR_3	ACAN	28.3417	F2	3.40168e+08	IS_vs_F	complete	3.16428	2.41259	3.91597	28.8873	10.7097	9.94722e-05	0.0021431	2.08246
A0A9L0SU06	carbohydrate binding [GO:0030246]; hyaluronic acid binding [GO:0005540]	cell adhesion [GO:0007155]		104	124	2560	7.73438	IS	VSLPNYPAIPTDATLELQNLR_3_A0A9L0SU06	A0A9L0SU06_VSLPNYPAIPTDATLELQNLR_3	ACAN	31.2392	IS1	2.53479e+09	IS_vs_F	complete	3.16428	2.41259	3.91597	28.8873	10.7097	9.94722e-05	0.0021431	2.08246
A0A9L0SU06	carbohydrate binding [GO:0030246]; hyaluronic acid binding [GO:0005540]	cell adhesion [GO:0007155]		104	124	2560	7.73438	IS	VSLPNYPAIPTDATLELQNLR_3_A0A9L0SU06	A0A9L0SU06_VSLPNYPAIPTDATLELQNLR_3	ACAN	31.6153	IS2	3.28967e+09	IS_vs_F	complete	3.16428	2.41259	3.91597	28.8873	10.7097	9.94722e-05	0.0021431	2.08246
A0A9L0SU06	carbohydrate binding [GO:0030246]; hyaluronic acid binding [GO:0005540]	cell adhesion [GO:0007155]		104	124	2560	7.73438	F	VSLPNYPAIPTDATLELQNLR_3_A0A9L0SU06	A0A9L0SU06_VSLPNYPAIPTDATLELQNLR_3	ACAN	28.1843	F1	3.05011e+08	IS_vs_F	complete	3.16428	2.41259	3.91597	28.8873	10.7097	9.94722e-05	0.0021431	2.08246
A0A9L0SU06	carbohydrate binding [GO:0030246]; hyaluronic acid binding [GO:0005540]	cell adhesion [GO:0007155]		104	124	2560	7.73438	F	VSLPNYPAIPTDATLELQNLR_3_A0A9L0SU06	A0A9L0SU06_VSLPNYPAIPTDATLELQNLR_3	ACAN	28.3417	F2	3.40168e+08	IS_vs_F	complete	3.16428	2.41259	3.91597	28.8873	10.7097	9.94722e-05	0.0021431	2.08246
F7C3C6	carbohydrate binding [GO:0030246]; hyaluronic acid binding [GO:0005540]	cartilage condensation [GO:0001502]; cell adhesion [GO:0007155]; chondrocyte development [GO:0002063]; collagen fibril organization [GO:0030199]; heart development [GO:0007507]; proteoglycan biosynthetic process [GO:0030166]		104	124	2665	7.42964	IS	VSLPNYPAIPTDATLELQNLR_3_F7C3C6	F7C3C6_VSLPNYPAIPTDATLELQNLR_3	ACAN	31.2392	IS1	2.53479e+09	IS_vs_F	complete	3.16428	2.41259	3.91597	28.8873	10.7097	9.94722e-05	0.0021431	2.08246
F7C3C6	carbohydrate binding [GO:0030246]; hyaluronic acid binding [GO:0005540]	cartilage condensation [GO:0001502]; cell adhesion [GO:0007155]; chondrocyte development [GO:0002063]; collagen fibril organization [GO:0030199]; heart development [GO:0007507]; proteoglycan biosynthetic process [GO:0030166]		104	124	2665	7.42964	IS	VSLPNYPAIPTDATLELQNLR_3_F7C3C6	F7C3C6_VSLPNYPAIPTDATLELQNLR_3	ACAN	31.6153	IS2	3.28967e+09	IS_vs_F	complete	3.16428	2.41259	3.91597	28.8873	10.7097	9.94722e-05	0.0021431	2.08246
F7C3C6	carbohydrate binding [GO:0030246]; hyaluronic acid binding [GO:0005540]	cartilage condensation [GO:0001502]; cell adhesion [GO:0007155]; chondrocyte development [GO:0002063]; collagen fibril organization [GO:0030199]; heart development [GO:0007507]; proteoglycan biosynthetic process [GO:0030166]		104	124	2665	7.42964	F	VSLPNYPAIPTDATLELQNLR_3_F7C3C6	F7C3C6_VSLPNYPAIPTDATLELQNLR_3	ACAN	28.1843	F1	3.05011e+08	IS_vs_F	complete	3.16428	2.41259	3.91597	28.8873	10.7097	9.94722e-05	0.0021431	2.08246
F7C3C6	carbohydrate binding [GO:0030246]; hyaluronic acid binding [GO:0005540]	cartilage condensation [GO:0001502]; cell adhesion [GO:0007155]; chondrocyte development [GO:0002063]; collagen fibril organization [GO:0030199]; heart development [GO:0007507]; proteoglycan biosynthetic process [GO:0030166]		104	124	2665	7.42964	F	VSLPNYPAIPTDATLELQNLR_3_F7C3C6	F7C3C6_VSLPNYPAIPTDATLELQNLR_3	ACAN	28.3417	F2	3.40168e+08	IS_vs_F	complete	3.16428	2.41259	3.91597	28.8873	10.7097	9.94722e-05	0.0021431	2.08246
A0A3Q2HU92	calcium ion binding [GO:0005509]; carbohydrate binding [GO:0030246]; hyaluronic acid binding [GO:0005540]	cell adhesion [GO:0007155]; central nervous system development [GO:0007417]; glial cell differentiation [GO:0010001]; positive regulation of neuroblast proliferation [GO:0002052]; skeletal system development [GO:0001501]	9796.ENSECAP00000038831;	174	210	2346	8.4399	IS	ACLQNSAIIATPEQLQAAYEDGFHQCDAGWLADQTVR_3_A0A3Q2HU92	A0A3Q2HU92_ACLQNSAIIATPEQLQAAYEDGFHQCDAGWLADQTVR_3	ACAN	31.1544	IS1	2.39001e+09	IS_vs_P	complete	3.59039	2.76004	4.42073	27.8584	11.0007	8.70126e-05	0.00257783	2.19454
A0A3Q2HU92	calcium ion binding [GO:0005509]; carbohydrate binding [GO:0030246]; hyaluronic acid binding [GO:0005540]	cell adhesion [GO:0007155]; central nervous system development [GO:0007417]; glial cell differentiation [GO:0010001]; positive regulation of neuroblast proliferation [GO:0002052]; skeletal system development [GO:0001501]	9796.ENSECAP00000038831;	174	210	2346	8.4399	IS	ACLQNSAIIATPEQLQAAYEDGFHQCDAGWLADQTVR_3_A0A3Q2HU92	A0A3Q2HU92_ACLQNSAIIATPEQLQAAYEDGFHQCDAGWLADQTVR_3	ACAN	31.2929	IS2	2.63092e+09	IS_vs_P	complete	3.59039	2.76004	4.42073	27.8584	11.0007	8.70126e-05	0.00257783	2.19454
A0A3Q2HU92	calcium ion binding [GO:0005509]; carbohydrate binding [GO:0030246]; hyaluronic acid binding [GO:0005540]	cell adhesion [GO:0007155]; central nervous system development [GO:0007417]; glial cell differentiation [GO:0010001]; positive regulation of neuroblast proliferation [GO:0002052]; skeletal system development [GO:0001501]	9796.ENSECAP00000038831;	174	210	2346	8.4399	P	ACLQNSAIIATPEQLQAAYEDGFHQCDAGWLADQTVR_3_A0A3Q2HU92	A0A3Q2HU92_ACLQNSAIIATPEQLQAAYEDGFHQCDAGWLADQTVR_3	ACAN	27.3759	P1	1.74173e+08	IS_vs_P	complete	3.59039	2.76004	4.42073	27.8584	11.0007	8.70126e-05	0.00257783	2.19454
A0A3Q2HU92	calcium ion binding [GO:0005509]; carbohydrate binding [GO:0030246]; hyaluronic acid binding [GO:0005540]	cell adhesion [GO:0007155]; central nervous system development [GO:0007417]; glial cell differentiation [GO:0010001]; positive regulation of neuroblast proliferation [GO:0002052]; skeletal system development [GO:0001501]	9796.ENSECAP00000038831;	174	210	2346	8.4399	P	ACLQNSAIIATPEQLQAAYEDGFHQCDAGWLADQTVR_3_A0A3Q2HU92	A0A3Q2HU92_ACLQNSAIIATPEQLQAAYEDGFHQCDAGWLADQTVR_3	ACAN	27.8906	P2	2.48828e+08	IS_vs_P	complete	3.59039	2.76004	4.42073	27.8584	11.0007	8.70126e-05	0.00257783	2.19454
A0A9L0S3L1	carbohydrate binding [GO:0030246]; hyaluronic acid binding [GO:0005540]	cell adhesion [GO:0007155]		174	210	2476	7.99677	IS	ACLQNSAIIATPEQLQAAYEDGFHQCDAGWLADQTVR_3_A0A9L0S3L1	A0A9L0S3L1_ACLQNSAIIATPEQLQAAYEDGFHQCDAGWLADQTVR_3	ACAN	31.1544	IS1	2.39001e+09	IS_vs_P	complete	3.59039	2.76004	4.42073	27.8584	11.0007	8.70126e-05	0.00257783	2.19454
A0A9L0S3L1	carbohydrate binding [GO:0030246]; hyaluronic acid binding [GO:0005540]	cell adhesion [GO:0007155]		174	210	2476	7.99677	IS	ACLQNSAIIATPEQLQAAYEDGFHQCDAGWLADQTVR_3_A0A9L0S3L1	A0A9L0S3L1_ACLQNSAIIATPEQLQAAYEDGFHQCDAGWLADQTVR_3	ACAN	31.2929	IS2	2.63092e+09	IS_vs_P	complete	3.59039	2.76004	4.42073	27.8584	11.0007	8.70126e-05	0.00257783	2.19454
A0A9L0S3L1	carbohydrate binding [GO:0030246]; hyaluronic acid binding [GO:0005540]	cell adhesion [GO:0007155]		174	210	2476	7.99677	P	ACLQNSAIIATPEQLQAAYEDGFHQCDAGWLADQTVR_3_A0A9L0S3L1	A0A9L0S3L1_ACLQNSAIIATPEQLQAAYEDGFHQCDAGWLADQTVR_3	ACAN	27.3759	P1	1.74173e+08	IS_vs_P	complete	3.59039	2.76004	4.42073	27.8584	11.0007	8.70126e-05	0.00257783	2.19454
A0A9L0S3L1	carbohydrate binding [GO:0030246]; hyaluronic acid binding [GO:0005540]	cell adhesion [GO:0007155]		174	210	2476	7.99677	P	ACLQNSAIIATPEQLQAAYEDGFHQCDAGWLADQTVR_3_A0A9L0S3L1	A0A9L0S3L1_ACLQNSAIIATPEQLQAAYEDGFHQCDAGWLADQTVR_3	ACAN	27.8906	P2	2.48828e+08	IS_vs_P	complete	3.59039	2.76004	4.42073	27.8584	11.0007	8.70126e-05	0.00257783	2.19454
A0A9L0S4J8	carbohydrate binding [GO:0030246]; hyaluronic acid binding [GO:0005540]	cell adhesion [GO:0007155]		174	210	2581	7.67145	IS	ACLQNSAIIATPEQLQAAYEDGFHQCDAGWLADQTVR_3_A0A9L0S4J8	A0A9L0S4J8_ACLQNSAIIATPEQLQAAYEDGFHQCDAGWLADQTVR_3	ACAN	31.1544	IS1	2.39001e+09	IS_vs_P	complete	3.59039	2.76004	4.42073	27.8584	11.0007	8.70126e-05	0.00257783	2.19454
A0A9L0S4J8	carbohydrate binding [GO:0030246]; hyaluronic acid binding [GO:0005540]	cell adhesion [GO:0007155]		174	210	2581	7.67145	IS	ACLQNSAIIATPEQLQAAYEDGFHQCDAGWLADQTVR_3_A0A9L0S4J8	A0A9L0S4J8_ACLQNSAIIATPEQLQAAYEDGFHQCDAGWLADQTVR_3	ACAN	31.2929	IS2	2.63092e+09	IS_vs_P	complete	3.59039	2.76004	4.42073	27.8584	11.0007	8.70126e-05	0.00257783	2.19454
A0A9L0S4J8	carbohydrate binding [GO:0030246]; hyaluronic acid binding [GO:0005540]	cell adhesion [GO:0007155]		174	210	2581	7.67145	P	ACLQNSAIIATPEQLQAAYEDGFHQCDAGWLADQTVR_3_A0A9L0S4J8	A0A9L0S4J8_ACLQNSAIIATPEQLQAAYEDGFHQCDAGWLADQTVR_3	ACAN	27.3759	P1	1.74173e+08	IS_vs_P	complete	3.59039	2.76004	4.42073	27.8584	11.0007	8.70126e-05	0.00257783	2.19454
A0A9L0S4J8	carbohydrate binding [GO:0030246]; hyaluronic acid binding [GO:0005540]	cell adhesion [GO:0007155]		174	210	2581	7.67145	P	ACLQNSAIIATPEQLQAAYEDGFHQCDAGWLADQTVR_3_A0A9L0S4J8	A0A9L0S4J8_ACLQNSAIIATPEQLQAAYEDGFHQCDAGWLADQTVR_3	ACAN	27.8906	P2	2.48828e+08	IS_vs_P	complete	3.59039	2.76004	4.42073	27.8584	11.0007	8.70126e-05	0.00257783	2.19454
A0A9L0S6F6	carbohydrate binding [GO:0030246]; hyaluronic acid binding [GO:0005540]	cell adhesion [GO:0007155]		174	210	2371	8.35091	IS	ACLQNSAIIATPEQLQAAYEDGFHQCDAGWLADQTVR_3_A0A9L0S6F6	A0A9L0S6F6_ACLQNSAIIATPEQLQAAYEDGFHQCDAGWLADQTVR_3	ACAN	31.1544	IS1	2.39001e+09	IS_vs_P	complete	3.59039	2.76004	4.42073	27.8584	11.0007	8.70126e-05	0.00257783	2.19454
A0A9L0S6F6	carbohydrate binding [GO:0030246]; hyaluronic acid binding [GO:0005540]	cell adhesion [GO:0007155]		174	210	2371	8.35091	IS	ACLQNSAIIATPEQLQAAYEDGFHQCDAGWLADQTVR_3_A0A9L0S6F6	A0A9L0S6F6_ACLQNSAIIATPEQLQAAYEDGFHQCDAGWLADQTVR_3	ACAN	31.2929	IS2	2.63092e+09	IS_vs_P	complete	3.59039	2.76004	4.42073	27.8584	11.0007	8.70126e-05	0.00257783	2.19454
A0A9L0S6F6	carbohydrate binding [GO:0030246]; hyaluronic acid binding [GO:0005540]	cell adhesion [GO:0007155]		174	210	2371	8.35091	P	ACLQNSAIIATPEQLQAAYEDGFHQCDAGWLADQTVR_3_A0A9L0S6F6	A0A9L0S6F6_ACLQNSAIIATPEQLQAAYEDGFHQCDAGWLADQTVR_3	ACAN	27.3759	P1	1.74173e+08	IS_vs_P	complete	3.59039	2.76004	4.42073	27.8584	11.0007	8.70126e-05	0.00257783	2.19454
A0A9L0S6F6	carbohydrate binding [GO:0030246]; hyaluronic acid binding [GO:0005540]	cell adhesion [GO:0007155]		174	210	2371	8.35091	P	ACLQNSAIIATPEQLQAAYEDGFHQCDAGWLADQTVR_3_A0A9L0S6F6	A0A9L0S6F6_ACLQNSAIIATPEQLQAAYEDGFHQCDAGWLADQTVR_3	ACAN	27.8906	P2	2.48828e+08	IS_vs_P	complete	3.59039	2.76004	4.42073	27.8584	11.0007	8.70126e-05	0.00257783	2.19454
A0A9L0SCK6	carbohydrate binding [GO:0030246]; hyaluronic acid binding [GO:0005540]	cell adhesion [GO:0007155]		174	210	2371	8.35091	IS	ACLQNSAIIATPEQLQAAYEDGFHQCDAGWLADQTVR_3_A0A9L0SCK6	A0A9L0SCK6_ACLQNSAIIATPEQLQAAYEDGFHQCDAGWLADQTVR_3	ACAN	31.1544	IS1	2.39001e+09	IS_vs_P	complete	3.59039	2.76004	4.42073	27.8584	11.0007	8.70126e-05	0.00257783	2.19454
A0A9L0SCK6	carbohydrate binding [GO:0030246]; hyaluronic acid binding [GO:0005540]	cell adhesion [GO:0007155]		174	210	2371	8.35091	IS	ACLQNSAIIATPEQLQAAYEDGFHQCDAGWLADQTVR_3_A0A9L0SCK6	A0A9L0SCK6_ACLQNSAIIATPEQLQAAYEDGFHQCDAGWLADQTVR_3	ACAN	31.2929	IS2	2.63092e+09	IS_vs_P	complete	3.59039	2.76004	4.42073	27.8584	11.0007	8.70126e-05	0.00257783	2.19454
A0A9L0SCK6	carbohydrate binding [GO:0030246]; hyaluronic acid binding [GO:0005540]	cell adhesion [GO:0007155]		174	210	2371	8.35091	P	ACLQNSAIIATPEQLQAAYEDGFHQCDAGWLADQTVR_3_A0A9L0SCK6	A0A9L0SCK6_ACLQNSAIIATPEQLQAAYEDGFHQCDAGWLADQTVR_3	ACAN	27.3759	P1	1.74173e+08	IS_vs_P	complete	3.59039	2.76004	4.42073	27.8584	11.0007	8.70126e-05	0.00257783	2.19454
A0A9L0SCK6	carbohydrate binding [GO:0030246]; hyaluronic acid binding [GO:0005540]	cell adhesion [GO:0007155]		174	210	2371	8.35091	P	ACLQNSAIIATPEQLQAAYEDGFHQCDAGWLADQTVR_3_A0A9L0SCK6	A0A9L0SCK6_ACLQNSAIIATPEQLQAAYEDGFHQCDAGWLADQTVR_3	ACAN	27.8906	P2	2.48828e+08	IS_vs_P	complete	3.59039	2.76004	4.42073	27.8584	11.0007	8.70126e-05	0.00257783	2.19454
A0A9L0SGJ6	calcium ion binding [GO:0005509]; carbohydrate binding [GO:0030246]; hyaluronic acid binding [GO:0005540]	cell adhesion [GO:0007155]		174	210	2474	6.91188	IS	ACLQNSAIIATPEQLQAAYEDGFHQCDAGWLADQTVR_3_A0A9L0SGJ6	A0A9L0SGJ6_ACLQNSAIIATPEQLQAAYEDGFHQCDAGWLADQTVR_3	ACAN	31.1544	IS1	2.39001e+09	IS_vs_P	complete	3.59039	2.76004	4.42073	27.8584	11.0007	8.70126e-05	0.00257783	2.19454
A0A9L0SGJ6	calcium ion binding [GO:0005509]; carbohydrate binding [GO:0030246]; hyaluronic acid binding [GO:0005540]	cell adhesion [GO:0007155]		174	210	2474	6.91188	IS	ACLQNSAIIATPEQLQAAYEDGFHQCDAGWLADQTVR_3_A0A9L0SGJ6	A0A9L0SGJ6_ACLQNSAIIATPEQLQAAYEDGFHQCDAGWLADQTVR_3	ACAN	31.2929	IS2	2.63092e+09	IS_vs_P	complete	3.59039	2.76004	4.42073	27.8584	11.0007	8.70126e-05	0.00257783	2.19454
A0A9L0SGJ6	calcium ion binding [GO:0005509]; carbohydrate binding [GO:0030246]; hyaluronic acid binding [GO:0005540]	cell adhesion [GO:0007155]		174	210	2474	6.91188	P	ACLQNSAIIATPEQLQAAYEDGFHQCDAGWLADQTVR_3_A0A9L0SGJ6	A0A9L0SGJ6_ACLQNSAIIATPEQLQAAYEDGFHQCDAGWLADQTVR_3	ACAN	27.3759	P1	1.74173e+08	IS_vs_P	complete	3.59039	2.76004	4.42073	27.8584	11.0007	8.70126e-05	0.00257783	2.19454
A0A9L0SGJ6	calcium ion binding [GO:0005509]; carbohydrate binding [GO:0030246]; hyaluronic acid binding [GO:0005540]	cell adhesion [GO:0007155]		174	210	2474	6.91188	P	ACLQNSAIIATPEQLQAAYEDGFHQCDAGWLADQTVR_3_A0A9L0SGJ6	A0A9L0SGJ6_ACLQNSAIIATPEQLQAAYEDGFHQCDAGWLADQTVR_3	ACAN	27.8906	P2	2.48828e+08	IS_vs_P	complete	3.59039	2.76004	4.42073	27.8584	11.0007	8.70126e-05	0.00257783	2.19454
A0A9L0SGV4	carbohydrate binding [GO:0030246]; hyaluronic acid binding [GO:0005540]	cell adhesion [GO:0007155]		174	210	2581	7.67145	IS	ACLQNSAIIATPEQLQAAYEDGFHQCDAGWLADQTVR_3_A0A9L0SGV4	A0A9L0SGV4_ACLQNSAIIATPEQLQAAYEDGFHQCDAGWLADQTVR_3	ACAN	31.1544	IS1	2.39001e+09	IS_vs_P	complete	3.59039	2.76004	4.42073	27.8584	11.0007	8.70126e-05	0.00257783	2.19454
A0A9L0SGV4	carbohydrate binding [GO:0030246]; hyaluronic acid binding [GO:0005540]	cell adhesion [GO:0007155]		174	210	2581	7.67145	IS	ACLQNSAIIATPEQLQAAYEDGFHQCDAGWLADQTVR_3_A0A9L0SGV4	A0A9L0SGV4_ACLQNSAIIATPEQLQAAYEDGFHQCDAGWLADQTVR_3	ACAN	31.2929	IS2	2.63092e+09	IS_vs_P	complete	3.59039	2.76004	4.42073	27.8584	11.0007	8.70126e-05	0.00257783	2.19454
A0A9L0SGV4	carbohydrate binding [GO:0030246]; hyaluronic acid binding [GO:0005540]	cell adhesion [GO:0007155]		174	210	2581	7.67145	P	ACLQNSAIIATPEQLQAAYEDGFHQCDAGWLADQTVR_3_A0A9L0SGV4	A0A9L0SGV4_ACLQNSAIIATPEQLQAAYEDGFHQCDAGWLADQTVR_3	ACAN	27.3759	P1	1.74173e+08	IS_vs_P	complete	3.59039	2.76004	4.42073	27.8584	11.0007	8.70126e-05	0.00257783	2.19454
A0A9L0SGV4	carbohydrate binding [GO:0030246]; hyaluronic acid binding [GO:0005540]	cell adhesion [GO:0007155]		174	210	2581	7.67145	P	ACLQNSAIIATPEQLQAAYEDGFHQCDAGWLADQTVR_3_A0A9L0SGV4	A0A9L0SGV4_ACLQNSAIIATPEQLQAAYEDGFHQCDAGWLADQTVR_3	ACAN	27.8906	P2	2.48828e+08	IS_vs_P	complete	3.59039	2.76004	4.42073	27.8584	11.0007	8.70126e-05	0.00257783	2.19454
A0A9L0SRH2	carbohydrate binding [GO:0030246]; hyaluronic acid binding [GO:0005540]	cell adhesion [GO:0007155]		174	210	2539	7.79835	IS	ACLQNSAIIATPEQLQAAYEDGFHQCDAGWLADQTVR_3_A0A9L0SRH2	A0A9L0SRH2_ACLQNSAIIATPEQLQAAYEDGFHQCDAGWLADQTVR_3	ACAN	31.1544	IS1	2.39001e+09	IS_vs_P	complete	3.59039	2.76004	4.42073	27.8584	11.0007	8.70126e-05	0.00257783	2.19454
A0A9L0SRH2	carbohydrate binding [GO:0030246]; hyaluronic acid binding [GO:0005540]	cell adhesion [GO:0007155]		174	210	2539	7.79835	IS	ACLQNSAIIATPEQLQAAYEDGFHQCDAGWLADQTVR_3_A0A9L0SRH2	A0A9L0SRH2_ACLQNSAIIATPEQLQAAYEDGFHQCDAGWLADQTVR_3	ACAN	31.2929	IS2	2.63092e+09	IS_vs_P	complete	3.59039	2.76004	4.42073	27.8584	11.0007	8.70126e-05	0.00257783	2.19454
A0A9L0SRH2	carbohydrate binding [GO:0030246]; hyaluronic acid binding [GO:0005540]	cell adhesion [GO:0007155]		174	210	2539	7.79835	P	ACLQNSAIIATPEQLQAAYEDGFHQCDAGWLADQTVR_3_A0A9L0SRH2	A0A9L0SRH2_ACLQNSAIIATPEQLQAAYEDGFHQCDAGWLADQTVR_3	ACAN	27.3759	P1	1.74173e+08	IS_vs_P	complete	3.59039	2.76004	4.42073	27.8584	11.0007	8.70126e-05	0.00257783	2.19454
A0A9L0SRH2	carbohydrate binding [GO:0030246]; hyaluronic acid binding [GO:0005540]	cell adhesion [GO:0007155]		174	210	2539	7.79835	P	ACLQNSAIIATPEQLQAAYEDGFHQCDAGWLADQTVR_3_A0A9L0SRH2	A0A9L0SRH2_ACLQNSAIIATPEQLQAAYEDGFHQCDAGWLADQTVR_3	ACAN	27.8906	P2	2.48828e+08	IS_vs_P	complete	3.59039	2.76004	4.42073	27.8584	11.0007	8.70126e-05	0.00257783	2.19454
A0A9L0SU06	carbohydrate binding [GO:0030246]; hyaluronic acid binding [GO:0005540]	cell adhesion [GO:0007155]		174	210	2560	7.73438	IS	ACLQNSAIIATPEQLQAAYEDGFHQCDAGWLADQTVR_3_A0A9L0SU06	A0A9L0SU06_ACLQNSAIIATPEQLQAAYEDGFHQCDAGWLADQTVR_3	ACAN	31.1544	IS1	2.39001e+09	IS_vs_P	complete	3.59039	2.76004	4.42073	27.8584	11.0007	8.70126e-05	0.00257783	2.19454
A0A9L0SU06	carbohydrate binding [GO:0030246]; hyaluronic acid binding [GO:0005540]	cell adhesion [GO:0007155]		174	210	2560	7.73438	IS	ACLQNSAIIATPEQLQAAYEDGFHQCDAGWLADQTVR_3_A0A9L0SU06	A0A9L0SU06_ACLQNSAIIATPEQLQAAYEDGFHQCDAGWLADQTVR_3	ACAN	31.2929	IS2	2.63092e+09	IS_vs_P	complete	3.59039	2.76004	4.42073	27.8584	11.0007	8.70126e-05	0.00257783	2.19454
A0A9L0SU06	carbohydrate binding [GO:0030246]; hyaluronic acid binding [GO:0005540]	cell adhesion [GO:0007155]		174	210	2560	7.73438	P	ACLQNSAIIATPEQLQAAYEDGFHQCDAGWLADQTVR_3_A0A9L0SU06	A0A9L0SU06_ACLQNSAIIATPEQLQAAYEDGFHQCDAGWLADQTVR_3	ACAN	27.3759	P1	1.74173e+08	IS_vs_P	complete	3.59039	2.76004	4.42073	27.8584	11.0007	8.70126e-05	0.00257783	2.19454
A0A9L0SU06	carbohydrate binding [GO:0030246]; hyaluronic acid binding [GO:0005540]	cell adhesion [GO:0007155]		174	210	2560	7.73438	P	ACLQNSAIIATPEQLQAAYEDGFHQCDAGWLADQTVR_3_A0A9L0SU06	A0A9L0SU06_ACLQNSAIIATPEQLQAAYEDGFHQCDAGWLADQTVR_3	ACAN	27.8906	P2	2.48828e+08	IS_vs_P	complete	3.59039	2.76004	4.42073	27.8584	11.0007	8.70126e-05	0.00257783	2.19454
F7C3C6	carbohydrate binding [GO:0030246]; hyaluronic acid binding [GO:0005540]	cartilage condensation [GO:0001502]; cell adhesion [GO:0007155]; chondrocyte development [GO:0002063]; collagen fibril organization [GO:0030199]; heart development [GO:0007507]; proteoglycan biosynthetic process [GO:0030166]		174	210	2665	7.42964	IS	ACLQNSAIIATPEQLQAAYEDGFHQCDAGWLADQTVR_3_F7C3C6	F7C3C6_ACLQNSAIIATPEQLQAAYEDGFHQCDAGWLADQTVR_3	ACAN	31.1544	IS1	2.39001e+09	IS_vs_P	complete	3.59039	2.76004	4.42073	27.8584	11.0007	8.70126e-05	0.00257783	2.19454
F7C3C6	carbohydrate binding [GO:0030246]; hyaluronic acid binding [GO:0005540]	cartilage condensation [GO:0001502]; cell adhesion [GO:0007155]; chondrocyte development [GO:0002063]; collagen fibril organization [GO:0030199]; heart development [GO:0007507]; proteoglycan biosynthetic process [GO:0030166]		174	210	2665	7.42964	IS	ACLQNSAIIATPEQLQAAYEDGFHQCDAGWLADQTVR_3_F7C3C6	F7C3C6_ACLQNSAIIATPEQLQAAYEDGFHQCDAGWLADQTVR_3	ACAN	31.2929	IS2	2.63092e+09	IS_vs_P	complete	3.59039	2.76004	4.42073	27.8584	11.0007	8.70126e-05	0.00257783	2.19454
F7C3C6	carbohydrate binding [GO:0030246]; hyaluronic acid binding [GO:0005540]	cartilage condensation [GO:0001502]; cell adhesion [GO:0007155]; chondrocyte development [GO:0002063]; collagen fibril organization [GO:0030199]; heart development [GO:0007507]; proteoglycan biosynthetic process [GO:0030166]		174	210	2665	7.42964	P	ACLQNSAIIATPEQLQAAYEDGFHQCDAGWLADQTVR_3_F7C3C6	F7C3C6_ACLQNSAIIATPEQLQAAYEDGFHQCDAGWLADQTVR_3	ACAN	27.3759	P1	1.74173e+08	IS_vs_P	complete	3.59039	2.76004	4.42073	27.8584	11.0007	8.70126e-05	0.00257783	2.19454
F7C3C6	carbohydrate binding [GO:0030246]; hyaluronic acid binding [GO:0005540]	cartilage condensation [GO:0001502]; cell adhesion [GO:0007155]; chondrocyte development [GO:0002063]; collagen fibril organization [GO:0030199]; heart development [GO:0007507]; proteoglycan biosynthetic process [GO:0030166]		174	210	2665	7.42964	P	ACLQNSAIIATPEQLQAAYEDGFHQCDAGWLADQTVR_3_F7C3C6	F7C3C6_ACLQNSAIIATPEQLQAAYEDGFHQCDAGWLADQTVR_3	ACAN	27.8906	P2	2.48828e+08	IS_vs_P	complete	3.59039	2.76004	4.42073	27.8584	11.0007	8.70126e-05	0.00257783	2.19454
A0A5F5PIB7	extracellular matrix structural constituent conferring tensile strength [GO:0030020]; metal ion binding [GO:0046872]; MHC class II protein binding [GO:0042289]; platelet-derived growth factor binding [GO:0048407]; protein homodimerization activity [GO:0042803]; proteoglycan binding [GO:0043394]	anterior head development [GO:0097065]; cartilage condensation [GO:0001502]; cartilage development involved in endochondral bone morphogenesis [GO:0060351]; cellular response to BMP stimulus [GO:0071773]; central nervous system development [GO:0007417]; chondrocyte differentiation [GO:0002062]; collagen fibril organization [GO:0030199]; embryonic skeletal joint morphogenesis [GO:0060272]; endocho…		1337	1354	1529	6.73643	P	SGDYWIDPNQGCTLDAMK_2_A0A5F5PIB7	A0A5F5PIB7_SGDYWIDPNQGCTLDAMK_2	COL2A1	28.2141	P1	3.11388e+08	P_vs_F	complete	5.12004	3.91726	6.32283	26.3322	10.83	9.4082e-05	0.00277124	2.12918
A0A5F5PIB7	extracellular matrix structural constituent conferring tensile strength [GO:0030020]; metal ion binding [GO:0046872]; MHC class II protein binding [GO:0042289]; platelet-derived growth factor binding [GO:0048407]; protein homodimerization activity [GO:0042803]; proteoglycan binding [GO:0043394]	anterior head development [GO:0097065]; cartilage condensation [GO:0001502]; cartilage development involved in endochondral bone morphogenesis [GO:0060351]; cellular response to BMP stimulus [GO:0071773]; central nervous system development [GO:0007417]; chondrocyte differentiation [GO:0002062]; collagen fibril organization [GO:0030199]; embryonic skeletal joint morphogenesis [GO:0060272]; endocho…		1337	1354	1529	6.73643	P	SGDYWIDPNQGCTLDAMK_2_A0A5F5PIB7	A0A5F5PIB7_SGDYWIDPNQGCTLDAMK_2	COL2A1	28.4381	P2	3.6369e+08	P_vs_F	complete	5.12004	3.91726	6.32283	26.3322	10.83	9.4082e-05	0.00277124	2.12918
A0A5F5PIB7	extracellular matrix structural constituent conferring tensile strength [GO:0030020]; metal ion binding [GO:0046872]; MHC class II protein binding [GO:0042289]; platelet-derived growth factor binding [GO:0048407]; protein homodimerization activity [GO:0042803]; proteoglycan binding [GO:0043394]	anterior head development [GO:0097065]; cartilage condensation [GO:0001502]; cartilage development involved in endochondral bone morphogenesis [GO:0060351]; cellular response to BMP stimulus [GO:0071773]; central nervous system development [GO:0007417]; chondrocyte differentiation [GO:0002062]; collagen fibril organization [GO:0030199]; embryonic skeletal joint morphogenesis [GO:0060272]; endocho…		1337	1354	1529	6.73643	F	SGDYWIDPNQGCTLDAMK_2_A0A5F5PIB7	A0A5F5PIB7_SGDYWIDPNQGCTLDAMK_2	COL2A1	23.7673	F1	1.42778e+07	P_vs_F	complete	5.12004	3.91726	6.32283	26.3322	10.83	9.4082e-05	0.00277124	2.12918
A0A5F5PIB7	extracellular matrix structural constituent conferring tensile strength [GO:0030020]; metal ion binding [GO:0046872]; MHC class II protein binding [GO:0042289]; platelet-derived growth factor binding [GO:0048407]; protein homodimerization activity [GO:0042803]; proteoglycan binding [GO:0043394]	anterior head development [GO:0097065]; cartilage condensation [GO:0001502]; cartilage development involved in endochondral bone morphogenesis [GO:0060351]; cellular response to BMP stimulus [GO:0071773]; central nervous system development [GO:0007417]; chondrocyte differentiation [GO:0002062]; collagen fibril organization [GO:0030199]; embryonic skeletal joint morphogenesis [GO:0060272]; endocho…		1337	1354	1529	6.73643	F	SGDYWIDPNQGCTLDAMK_2_A0A5F5PIB7	A0A5F5PIB7_SGDYWIDPNQGCTLDAMK_2	COL2A1	22.6449	F2	6558395	P_vs_F	complete	5.12004	3.91726	6.32283	26.3322	10.83	9.4082e-05	0.00277124	2.12918
A0A9L0RSX4	extracellular matrix structural constituent [GO:0005201]; metal ion binding [GO:0046872]			1295	1312	1487	6.9267	P	SGDYWIDPNQGCTLDAMK_2_A0A9L0RSX4	A0A9L0RSX4_SGDYWIDPNQGCTLDAMK_2	COL2A1	28.2141	P1	3.11388e+08	P_vs_F	complete	5.12004	3.91726	6.32283	26.3322	10.83	9.4082e-05	0.00277124	2.12918
A0A9L0RSX4	extracellular matrix structural constituent [GO:0005201]; metal ion binding [GO:0046872]			1295	1312	1487	6.9267	P	SGDYWIDPNQGCTLDAMK_2_A0A9L0RSX4	A0A9L0RSX4_SGDYWIDPNQGCTLDAMK_2	COL2A1	28.4381	P2	3.6369e+08	P_vs_F	complete	5.12004	3.91726	6.32283	26.3322	10.83	9.4082e-05	0.00277124	2.12918
A0A9L0RSX4	extracellular matrix structural constituent [GO:0005201]; metal ion binding [GO:0046872]			1295	1312	1487	6.9267	F	SGDYWIDPNQGCTLDAMK_2_A0A9L0RSX4	A0A9L0RSX4_SGDYWIDPNQGCTLDAMK_2	COL2A1	23.7673	F1	1.42778e+07	P_vs_F	complete	5.12004	3.91726	6.32283	26.3322	10.83	9.4082e-05	0.00277124	2.12918
A0A9L0RSX4	extracellular matrix structural constituent [GO:0005201]; metal ion binding [GO:0046872]			1295	1312	1487	6.9267	F	SGDYWIDPNQGCTLDAMK_2_A0A9L0RSX4	A0A9L0RSX4_SGDYWIDPNQGCTLDAMK_2	COL2A1	22.6449	F2	6558395	P_vs_F	complete	5.12004	3.91726	6.32283	26.3322	10.83	9.4082e-05	0.00277124	2.12918
A0A9L0SQH0	extracellular matrix structural constituent [GO:0005201]			1216	1233	1408	5.89489	P	SGDYWIDPNQGCTLDAMK_2_A0A9L0SQH0	A0A9L0SQH0_SGDYWIDPNQGCTLDAMK_2	COL2A1	28.2141	P1	3.11388e+08	P_vs_F	complete	5.12004	3.91726	6.32283	26.3322	10.83	9.4082e-05	0.00277124	2.12918
A0A9L0SQH0	extracellular matrix structural constituent [GO:0005201]			1216	1233	1408	5.89489	P	SGDYWIDPNQGCTLDAMK_2_A0A9L0SQH0	A0A9L0SQH0_SGDYWIDPNQGCTLDAMK_2	COL2A1	28.4381	P2	3.6369e+08	P_vs_F	complete	5.12004	3.91726	6.32283	26.3322	10.83	9.4082e-05	0.00277124	2.12918
A0A9L0SQH0	extracellular matrix structural constituent [GO:0005201]			1216	1233	1408	5.89489	F	SGDYWIDPNQGCTLDAMK_2_A0A9L0SQH0	A0A9L0SQH0_SGDYWIDPNQGCTLDAMK_2	COL2A1	23.7673	F1	1.42778e+07	P_vs_F	complete	5.12004	3.91726	6.32283	26.3322	10.83	9.4082e-05	0.00277124	2.12918
A0A9L0SQH0	extracellular matrix structural constituent [GO:0005201]			1216	1233	1408	5.89489	F	SGDYWIDPNQGCTLDAMK_2_A0A9L0SQH0	A0A9L0SQH0_SGDYWIDPNQGCTLDAMK_2	COL2A1	22.6449	F2	6558395	P_vs_F	complete	5.12004	3.91726	6.32283	26.3322	10.83	9.4082e-05	0.00277124	2.12918
A0A9L0T8W7	extracellular matrix structural constituent [GO:0005201]			1289	1306	1481	6.95476	P	SGDYWIDPNQGCTLDAMK_2_A0A9L0T8W7	A0A9L0T8W7_SGDYWIDPNQGCTLDAMK_2	COL2A1	28.2141	P1	3.11388e+08	P_vs_F	complete	5.12004	3.91726	6.32283	26.3322	10.83	9.4082e-05	0.00277124	2.12918
A0A9L0T8W7	extracellular matrix structural constituent [GO:0005201]			1289	1306	1481	6.95476	P	SGDYWIDPNQGCTLDAMK_2_A0A9L0T8W7	A0A9L0T8W7_SGDYWIDPNQGCTLDAMK_2	COL2A1	28.4381	P2	3.6369e+08	P_vs_F	complete	5.12004	3.91726	6.32283	26.3322	10.83	9.4082e-05	0.00277124	2.12918
A0A9L0T8W7	extracellular matrix structural constituent [GO:0005201]			1289	1306	1481	6.95476	F	SGDYWIDPNQGCTLDAMK_2_A0A9L0T8W7	A0A9L0T8W7_SGDYWIDPNQGCTLDAMK_2	COL2A1	23.7673	F1	1.42778e+07	P_vs_F	complete	5.12004	3.91726	6.32283	26.3322	10.83	9.4082e-05	0.00277124	2.12918
A0A9L0T8W7	extracellular matrix structural constituent [GO:0005201]			1289	1306	1481	6.95476	F	SGDYWIDPNQGCTLDAMK_2_A0A9L0T8W7	A0A9L0T8W7_SGDYWIDPNQGCTLDAMK_2	COL2A1	22.6449	F2	6558395	P_vs_F	complete	5.12004	3.91726	6.32283	26.3322	10.83	9.4082e-05	0.00277124	2.12918
Q28396	extracellular matrix structural constituent [GO:0005201]		9796.ENSECAP00000048092;	1226	1243	1418	7.26375	P	SGDYWIDPNQGCTLDAMK_2_Q28396	Q28396_SGDYWIDPNQGCTLDAMK_2	COL2A1	28.2141	P1	3.11388e+08	P_vs_F	complete	5.12004	3.91726	6.32283	26.3322	10.83	9.4082e-05	0.00277124	2.12918
Q28396	extracellular matrix structural constituent [GO:0005201]		9796.ENSECAP00000048092;	1226	1243	1418	7.26375	P	SGDYWIDPNQGCTLDAMK_2_Q28396	Q28396_SGDYWIDPNQGCTLDAMK_2	COL2A1	28.4381	P2	3.6369e+08	P_vs_F	complete	5.12004	3.91726	6.32283	26.3322	10.83	9.4082e-05	0.00277124	2.12918
Q28396	extracellular matrix structural constituent [GO:0005201]		9796.ENSECAP00000048092;	1226	1243	1418	7.26375	F	SGDYWIDPNQGCTLDAMK_2_Q28396	Q28396_SGDYWIDPNQGCTLDAMK_2	COL2A1	23.7673	F1	1.42778e+07	P_vs_F	complete	5.12004	3.91726	6.32283	26.3322	10.83	9.4082e-05	0.00277124	2.12918
Q28396	extracellular matrix structural constituent [GO:0005201]		9796.ENSECAP00000048092;	1226	1243	1418	7.26375	F	SGDYWIDPNQGCTLDAMK_2_Q28396	Q28396_SGDYWIDPNQGCTLDAMK_2	COL2A1	22.6449	F2	6558395	P_vs_F	complete	5.12004	3.91726	6.32283	26.3322	10.83	9.4082e-05	0.00277124	2.12918
A0A3Q2HU92	calcium ion binding [GO:0005509]; carbohydrate binding [GO:0030246]; hyaluronic acid binding [GO:0005540]	cell adhesion [GO:0007155]; central nervous system development [GO:0007417]; glial cell differentiation [GO:0010001]; positive regulation of neuroblast proliferation [GO:0002052]; skeletal system development [GO:0001501]	9796.ENSECAP00000038831;	306	313	2346	8.4399	IS	SVRYPISK_2_A0A3Q2HU92	A0A3Q2HU92_SVRYPISK_2	ACAN	32.4145	IS1	5.72453e+09	IS_vs_F_HA	MAR	8.05048	6.77009	9.33088	28.8004	17.1664	4.93402e-05	0.00278084	1.95784
A0A3Q2HU92	calcium ion binding [GO:0005509]; carbohydrate binding [GO:0030246]; hyaluronic acid binding [GO:0005540]	cell adhesion [GO:0007155]; central nervous system development [GO:0007417]; glial cell differentiation [GO:0010001]; positive regulation of neuroblast proliferation [GO:0002052]; skeletal system development [GO:0001501]	9796.ENSECAP00000038831;	306	313	2346	8.4399	IS	SVRYPISK_2_A0A3Q2HU92	A0A3Q2HU92_SVRYPISK_2	ACAN	32.8512	IS2	7.74791e+09	IS_vs_F_HA	MAR	8.05048	6.77009	9.33088	28.8004	17.1664	4.93402e-05	0.00278084	1.95784
A0A3Q2HU92	calcium ion binding [GO:0005509]; carbohydrate binding [GO:0030246]; hyaluronic acid binding [GO:0005540]	cell adhesion [GO:0007155]; central nervous system development [GO:0007417]; glial cell differentiation [GO:0010001]; positive regulation of neuroblast proliferation [GO:0002052]; skeletal system development [GO:0001501]	9796.ENSECAP00000038831;	306	313	2346	8.4399	F_HA	SVRYPISK_2_A0A3Q2HU92	A0A3Q2HU92_SVRYPISK_2	ACAN	24.5824	F_HA2	2.51204e+07	IS_vs_F_HA	MAR	8.05048	6.77009	9.33088	28.8004	17.1664	4.93402e-05	0.00278084	1.95784
A0A9L0S3L1	carbohydrate binding [GO:0030246]; hyaluronic acid binding [GO:0005540]	cell adhesion [GO:0007155]		306	313	2476	7.99677	IS	SVRYPISK_2_A0A9L0S3L1	A0A9L0S3L1_SVRYPISK_2	ACAN	32.4145	IS1	5.72453e+09	IS_vs_F_HA	MAR	8.05048	6.77009	9.33088	28.8004	17.1664	4.93402e-05	0.00278084	1.95784
A0A9L0S3L1	carbohydrate binding [GO:0030246]; hyaluronic acid binding [GO:0005540]	cell adhesion [GO:0007155]		306	313	2476	7.99677	IS	SVRYPISK_2_A0A9L0S3L1	A0A9L0S3L1_SVRYPISK_2	ACAN	32.8512	IS2	7.74791e+09	IS_vs_F_HA	MAR	8.05048	6.77009	9.33088	28.8004	17.1664	4.93402e-05	0.00278084	1.95784
A0A9L0S3L1	carbohydrate binding [GO:0030246]; hyaluronic acid binding [GO:0005540]	cell adhesion [GO:0007155]		306	313	2476	7.99677	F_HA	SVRYPISK_2_A0A9L0S3L1	A0A9L0S3L1_SVRYPISK_2	ACAN	24.5824	F_HA2	2.51204e+07	IS_vs_F_HA	MAR	8.05048	6.77009	9.33088	28.8004	17.1664	4.93402e-05	0.00278084	1.95784
A0A9L0S4J8	carbohydrate binding [GO:0030246]; hyaluronic acid binding [GO:0005540]	cell adhesion [GO:0007155]		306	313	2581	7.67145	IS	SVRYPISK_2_A0A9L0S4J8	A0A9L0S4J8_SVRYPISK_2	ACAN	32.4145	IS1	5.72453e+09	IS_vs_F_HA	MAR	8.05048	6.77009	9.33088	28.8004	17.1664	4.93402e-05	0.00278084	1.95784
A0A9L0S4J8	carbohydrate binding [GO:0030246]; hyaluronic acid binding [GO:0005540]	cell adhesion [GO:0007155]		306	313	2581	7.67145	IS	SVRYPISK_2_A0A9L0S4J8	A0A9L0S4J8_SVRYPISK_2	ACAN	32.8512	IS2	7.74791e+09	IS_vs_F_HA	MAR	8.05048	6.77009	9.33088	28.8004	17.1664	4.93402e-05	0.00278084	1.95784
A0A9L0S4J8	carbohydrate binding [GO:0030246]; hyaluronic acid binding [GO:0005540]	cell adhesion [GO:0007155]		306	313	2581	7.67145	F_HA	SVRYPISK_2_A0A9L0S4J8	A0A9L0S4J8_SVRYPISK_2	ACAN	24.5824	F_HA2	2.51204e+07	IS_vs_F_HA	MAR	8.05048	6.77009	9.33088	28.8004	17.1664	4.93402e-05	0.00278084	1.95784
A0A9L0S6F6	carbohydrate binding [GO:0030246]; hyaluronic acid binding [GO:0005540]	cell adhesion [GO:0007155]		306	313	2371	8.35091	IS	SVRYPISK_2_A0A9L0S6F6	A0A9L0S6F6_SVRYPISK_2	ACAN	32.4145	IS1	5.72453e+09	IS_vs_F_HA	MAR	8.05048	6.77009	9.33088	28.8004	17.1664	4.93402e-05	0.00278084	1.95784
A0A9L0S6F6	carbohydrate binding [GO:0030246]; hyaluronic acid binding [GO:0005540]	cell adhesion [GO:0007155]		306	313	2371	8.35091	IS	SVRYPISK_2_A0A9L0S6F6	A0A9L0S6F6_SVRYPISK_2	ACAN	32.8512	IS2	7.74791e+09	IS_vs_F_HA	MAR	8.05048	6.77009	9.33088	28.8004	17.1664	4.93402e-05	0.00278084	1.95784
A0A9L0S6F6	carbohydrate binding [GO:0030246]; hyaluronic acid binding [GO:0005540]	cell adhesion [GO:0007155]		306	313	2371	8.35091	F_HA	SVRYPISK_2_A0A9L0S6F6	A0A9L0S6F6_SVRYPISK_2	ACAN	24.5824	F_HA2	2.51204e+07	IS_vs_F_HA	MAR	8.05048	6.77009	9.33088	28.8004	17.1664	4.93402e-05	0.00278084	1.95784
A0A9L0SCK6	carbohydrate binding [GO:0030246]; hyaluronic acid binding [GO:0005540]	cell adhesion [GO:0007155]		306	313	2371	8.35091	IS	SVRYPISK_2_A0A9L0SCK6	A0A9L0SCK6_SVRYPISK_2	ACAN	32.4145	IS1	5.72453e+09	IS_vs_F_HA	MAR	8.05048	6.77009	9.33088	28.8004	17.1664	4.93402e-05	0.00278084	1.95784
A0A9L0SCK6	carbohydrate binding [GO:0030246]; hyaluronic acid binding [GO:0005540]	cell adhesion [GO:0007155]		306	313	2371	8.35091	IS	SVRYPISK_2_A0A9L0SCK6	A0A9L0SCK6_SVRYPISK_2	ACAN	32.8512	IS2	7.74791e+09	IS_vs_F_HA	MAR	8.05048	6.77009	9.33088	28.8004	17.1664	4.93402e-05	0.00278084	1.95784
A0A9L0SCK6	carbohydrate binding [GO:0030246]; hyaluronic acid binding [GO:0005540]	cell adhesion [GO:0007155]		306	313	2371	8.35091	F_HA	SVRYPISK_2_A0A9L0SCK6	A0A9L0SCK6_SVRYPISK_2	ACAN	24.5824	F_HA2	2.51204e+07	IS_vs_F_HA	MAR	8.05048	6.77009	9.33088	28.8004	17.1664	4.93402e-05	0.00278084	1.95784
A0A9L0SGJ6	calcium ion binding [GO:0005509]; carbohydrate binding [GO:0030246]; hyaluronic acid binding [GO:0005540]	cell adhesion [GO:0007155]		306	313	2474	6.91188	IS	SVRYPISK_2_A0A9L0SGJ6	A0A9L0SGJ6_SVRYPISK_2	ACAN	32.4145	IS1	5.72453e+09	IS_vs_F_HA	MAR	8.05048	6.77009	9.33088	28.8004	17.1664	4.93402e-05	0.00278084	1.95784
A0A9L0SGJ6	calcium ion binding [GO:0005509]; carbohydrate binding [GO:0030246]; hyaluronic acid binding [GO:0005540]	cell adhesion [GO:0007155]		306	313	2474	6.91188	IS	SVRYPISK_2_A0A9L0SGJ6	A0A9L0SGJ6_SVRYPISK_2	ACAN	32.8512	IS2	7.74791e+09	IS_vs_F_HA	MAR	8.05048	6.77009	9.33088	28.8004	17.1664	4.93402e-05	0.00278084	1.95784
A0A9L0SGJ6	calcium ion binding [GO:0005509]; carbohydrate binding [GO:0030246]; hyaluronic acid binding [GO:0005540]	cell adhesion [GO:0007155]		306	313	2474	6.91188	F_HA	SVRYPISK_2_A0A9L0SGJ6	A0A9L0SGJ6_SVRYPISK_2	ACAN	24.5824	F_HA2	2.51204e+07	IS_vs_F_HA	MAR	8.05048	6.77009	9.33088	28.8004	17.1664	4.93402e-05	0.00278084	1.95784
A0A9L0SGV4	carbohydrate binding [GO:0030246]; hyaluronic acid binding [GO:0005540]	cell adhesion [GO:0007155]		306	313	2581	7.67145	IS	SVRYPISK_2_A0A9L0SGV4	A0A9L0SGV4_SVRYPISK_2	ACAN	32.4145	IS1	5.72453e+09	IS_vs_F_HA	MAR	8.05048	6.77009	9.33088	28.8004	17.1664	4.93402e-05	0.00278084	1.95784
A0A9L0SGV4	carbohydrate binding [GO:0030246]; hyaluronic acid binding [GO:0005540]	cell adhesion [GO:0007155]		306	313	2581	7.67145	IS	SVRYPISK_2_A0A9L0SGV4	A0A9L0SGV4_SVRYPISK_2	ACAN	32.8512	IS2	7.74791e+09	IS_vs_F_HA	MAR	8.05048	6.77009	9.33088	28.8004	17.1664	4.93402e-05	0.00278084	1.95784
A0A9L0SGV4	carbohydrate binding [GO:0030246]; hyaluronic acid binding [GO:0005540]	cell adhesion [GO:0007155]		306	313	2581	7.67145	F_HA	SVRYPISK_2_A0A9L0SGV4	A0A9L0SGV4_SVRYPISK_2	ACAN	24.5824	F_HA2	2.51204e+07	IS_vs_F_HA	MAR	8.05048	6.77009	9.33088	28.8004	17.1664	4.93402e-05	0.00278084	1.95784
A0A9L0SRH2	carbohydrate binding [GO:0030246]; hyaluronic acid binding [GO:0005540]	cell adhesion [GO:0007155]		306	313	2539	7.79835	IS	SVRYPISK_2_A0A9L0SRH2	A0A9L0SRH2_SVRYPISK_2	ACAN	32.4145	IS1	5.72453e+09	IS_vs_F_HA	MAR	8.05048	6.77009	9.33088	28.8004	17.1664	4.93402e-05	0.00278084	1.95784
A0A9L0SRH2	carbohydrate binding [GO:0030246]; hyaluronic acid binding [GO:0005540]	cell adhesion [GO:0007155]		306	313	2539	7.79835	IS	SVRYPISK_2_A0A9L0SRH2	A0A9L0SRH2_SVRYPISK_2	ACAN	32.8512	IS2	7.74791e+09	IS_vs_F_HA	MAR	8.05048	6.77009	9.33088	28.8004	17.1664	4.93402e-05	0.00278084	1.95784
A0A9L0SRH2	carbohydrate binding [GO:0030246]; hyaluronic acid binding [GO:0005540]	cell adhesion [GO:0007155]		306	313	2539	7.79835	F_HA	SVRYPISK_2_A0A9L0SRH2	A0A9L0SRH2_SVRYPISK_2	ACAN	24.5824	F_HA2	2.51204e+07	IS_vs_F_HA	MAR	8.05048	6.77009	9.33088	28.8004	17.1664	4.93402e-05	0.00278084	1.95784
A0A9L0SU06	carbohydrate binding [GO:0030246]; hyaluronic acid binding [GO:0005540]	cell adhesion [GO:0007155]		306	313	2560	7.73438	IS	SVRYPISK_2_A0A9L0SU06	A0A9L0SU06_SVRYPISK_2	ACAN	32.4145	IS1	5.72453e+09	IS_vs_F_HA	MAR	8.05048	6.77009	9.33088	28.8004	17.1664	4.93402e-05	0.00278084	1.95784
A0A9L0SU06	carbohydrate binding [GO:0030246]; hyaluronic acid binding [GO:0005540]	cell adhesion [GO:0007155]		306	313	2560	7.73438	IS	SVRYPISK_2_A0A9L0SU06	A0A9L0SU06_SVRYPISK_2	ACAN	32.8512	IS2	7.74791e+09	IS_vs_F_HA	MAR	8.05048	6.77009	9.33088	28.8004	17.1664	4.93402e-05	0.00278084	1.95784
A0A9L0SU06	carbohydrate binding [GO:0030246]; hyaluronic acid binding [GO:0005540]	cell adhesion [GO:0007155]		306	313	2560	7.73438	F_HA	SVRYPISK_2_A0A9L0SU06	A0A9L0SU06_SVRYPISK_2	ACAN	24.5824	F_HA2	2.51204e+07	IS_vs_F_HA	MAR	8.05048	6.77009	9.33088	28.8004	17.1664	4.93402e-05	0.00278084	1.95784
F7C3C6	carbohydrate binding [GO:0030246]; hyaluronic acid binding [GO:0005540]	cartilage condensation [GO:0001502]; cell adhesion [GO:0007155]; chondrocyte development [GO:0002063]; collagen fibril organization [GO:0030199]; heart development [GO:0007507]; proteoglycan biosynthetic process [GO:0030166]		306	313	2665	7.42964	IS	SVRYPISK_2_F7C3C6	F7C3C6_SVRYPISK_2	ACAN	32.4145	IS1	5.72453e+09	IS_vs_F_HA	MAR	8.05048	6.77009	9.33088	28.8004	17.1664	4.93402e-05	0.00278084	1.95784
F7C3C6	carbohydrate binding [GO:0030246]; hyaluronic acid binding [GO:0005540]	cartilage condensation [GO:0001502]; cell adhesion [GO:0007155]; chondrocyte development [GO:0002063]; collagen fibril organization [GO:0030199]; heart development [GO:0007507]; proteoglycan biosynthetic process [GO:0030166]		306	313	2665	7.42964	IS	SVRYPISK_2_F7C3C6	F7C3C6_SVRYPISK_2	ACAN	32.8512	IS2	7.74791e+09	IS_vs_F_HA	MAR	8.05048	6.77009	9.33088	28.8004	17.1664	4.93402e-05	0.00278084	1.95784
F7C3C6	carbohydrate binding [GO:0030246]; hyaluronic acid binding [GO:0005540]	cartilage condensation [GO:0001502]; cell adhesion [GO:0007155]; chondrocyte development [GO:0002063]; collagen fibril organization [GO:0030199]; heart development [GO:0007507]; proteoglycan biosynthetic process [GO:0030166]		306	313	2665	7.42964	F_HA	SVRYPISK_2_F7C3C6	F7C3C6_SVRYPISK_2	ACAN	24.5824	F_HA2	2.51204e+07	IS_vs_F_HA	MAR	8.05048	6.77009	9.33088	28.8004	17.1664	4.93402e-05	0.00278084	1.95784
A0A5F5Q281	extracellular matrix structural constituent conferring tensile strength [GO:0030020]; metal ion binding [GO:0046872]	blood vessel development [GO:0001568]; extracellular matrix organization [GO:0030198]; ossification [GO:0001503]; response to mechanical stimulus [GO:0009612]; skeletal system development [GO:0001501]; skin development [GO:0043588]	9796.ENSECAP00000054911;	1237	1254	1430	6.99301	IS	SGEYWIDPNQGCNLDAIK_2_A0A5F5Q281	A0A5F5Q281_SGEYWIDPNQGCNLDAIK_2	COL1A1	22.5422	IS1	6.10771e+06	IS_vs_F_HA	complete	-6.99935	-8.45525	-5.54345	26.7908	-12.2311	5.11406e-05	0.00279419	2.62275
A0A5F5Q281	extracellular matrix structural constituent conferring tensile strength [GO:0030020]; metal ion binding [GO:0046872]	blood vessel development [GO:0001568]; extracellular matrix organization [GO:0030198]; ossification [GO:0001503]; response to mechanical stimulus [GO:0009612]; skeletal system development [GO:0001501]; skin development [GO:0043588]	9796.ENSECAP00000054911;	1237	1254	1430	6.99301	IS	SGEYWIDPNQGCNLDAIK_2_A0A5F5Q281	A0A5F5Q281_SGEYWIDPNQGCNLDAIK_2	COL1A1	20.9081	IS2	1.96773e+06	IS_vs_F_HA	complete	-6.99935	-8.45525	-5.54345	26.7908	-12.2311	5.11406e-05	0.00279419	2.62275
A0A5F5Q281	extracellular matrix structural constituent conferring tensile strength [GO:0030020]; metal ion binding [GO:0046872]	blood vessel development [GO:0001568]; extracellular matrix organization [GO:0030198]; ossification [GO:0001503]; response to mechanical stimulus [GO:0009612]; skeletal system development [GO:0001501]; skin development [GO:0043588]	9796.ENSECAP00000054911;	1237	1254	1430	6.99301	F_HA	SGEYWIDPNQGCNLDAIK_2_A0A5F5Q281	A0A5F5Q281_SGEYWIDPNQGCNLDAIK_2	COL1A1	28.6299	F_HA1	4.15383e+08	IS_vs_F_HA	complete	-6.99935	-8.45525	-5.54345	26.7908	-12.2311	5.11406e-05	0.00279419	2.62275
A0A5F5Q281	extracellular matrix structural constituent conferring tensile strength [GO:0030020]; metal ion binding [GO:0046872]	blood vessel development [GO:0001568]; extracellular matrix organization [GO:0030198]; ossification [GO:0001503]; response to mechanical stimulus [GO:0009612]; skeletal system development [GO:0001501]; skin development [GO:0043588]	9796.ENSECAP00000054911;	1237	1254	1430	6.99301	F_HA	SGEYWIDPNQGCNLDAIK_2_A0A5F5Q281	A0A5F5Q281_SGEYWIDPNQGCNLDAIK_2	COL1A1	28.8191	F_HA2	4.73613e+08	IS_vs_F_HA	complete	-6.99935	-8.45525	-5.54345	26.7908	-12.2311	5.11406e-05	0.00279419	2.62275
A0A9L0R9K5	extracellular matrix structural constituent [GO:0005201]; metal ion binding [GO:0046872]			1237	1254	1430	5.59441	IS	SGEYWIDPNQGCNLDAIK_2_A0A9L0R9K5	A0A9L0R9K5_SGEYWIDPNQGCNLDAIK_2	COL1A1	22.5422	IS1	6.10771e+06	IS_vs_F_HA	complete	-6.99935	-8.45525	-5.54345	26.7908	-12.2311	5.11406e-05	0.00279419	2.62275
A0A9L0R9K5	extracellular matrix structural constituent [GO:0005201]; metal ion binding [GO:0046872]			1237	1254	1430	5.59441	IS	SGEYWIDPNQGCNLDAIK_2_A0A9L0R9K5	A0A9L0R9K5_SGEYWIDPNQGCNLDAIK_2	COL1A1	20.9081	IS2	1.96773e+06	IS_vs_F_HA	complete	-6.99935	-8.45525	-5.54345	26.7908	-12.2311	5.11406e-05	0.00279419	2.62275
A0A9L0R9K5	extracellular matrix structural constituent [GO:0005201]; metal ion binding [GO:0046872]			1237	1254	1430	5.59441	F_HA	SGEYWIDPNQGCNLDAIK_2_A0A9L0R9K5	A0A9L0R9K5_SGEYWIDPNQGCNLDAIK_2	COL1A1	28.6299	F_HA1	4.15383e+08	IS_vs_F_HA	complete	-6.99935	-8.45525	-5.54345	26.7908	-12.2311	5.11406e-05	0.00279419	2.62275
A0A9L0R9K5	extracellular matrix structural constituent [GO:0005201]; metal ion binding [GO:0046872]			1237	1254	1430	5.59441	F_HA	SGEYWIDPNQGCNLDAIK_2_A0A9L0R9K5	A0A9L0R9K5_SGEYWIDPNQGCNLDAIK_2	COL1A1	28.8191	F_HA2	4.73613e+08	IS_vs_F_HA	complete	-6.99935	-8.45525	-5.54345	26.7908	-12.2311	5.11406e-05	0.00279419	2.62275
A0A9L0RB71	extracellular matrix structural constituent [GO:0005201]; identical protein binding [GO:0042802]; metal ion binding [GO:0046872]; platelet-derived growth factor binding [GO:0048407]; protease binding [GO:0002020]	blood vessel development [GO:0001568]; bone trabecula formation [GO:0060346]; cartilage development involved in endochondral bone morphogenesis [GO:0060351]; cellular response to amino acid stimulus [GO:0071230]; cellular response to mechanical stimulus [GO:0071260]; collagen biosynthetic process [GO:0032964]; collagen fibril organization [GO:0030199]; embryonic skeletal system development [GO:00…		1262	1279	1455	6.87285	IS	SGEYWIDPNQGCNLDAIK_2_A0A9L0RB71	A0A9L0RB71_SGEYWIDPNQGCNLDAIK_2	COL1A1	22.5422	IS1	6.10771e+06	IS_vs_F_HA	complete	-6.99935	-8.45525	-5.54345	26.7908	-12.2311	5.11406e-05	0.00279419	2.62275
A0A9L0RB71	extracellular matrix structural constituent [GO:0005201]; identical protein binding [GO:0042802]; metal ion binding [GO:0046872]; platelet-derived growth factor binding [GO:0048407]; protease binding [GO:0002020]	blood vessel development [GO:0001568]; bone trabecula formation [GO:0060346]; cartilage development involved in endochondral bone morphogenesis [GO:0060351]; cellular response to amino acid stimulus [GO:0071230]; cellular response to mechanical stimulus [GO:0071260]; collagen biosynthetic process [GO:0032964]; collagen fibril organization [GO:0030199]; embryonic skeletal system development [GO:00…		1262	1279	1455	6.87285	IS	SGEYWIDPNQGCNLDAIK_2_A0A9L0RB71	A0A9L0RB71_SGEYWIDPNQGCNLDAIK_2	COL1A1	20.9081	IS2	1.96773e+06	IS_vs_F_HA	complete	-6.99935	-8.45525	-5.54345	26.7908	-12.2311	5.11406e-05	0.00279419	2.62275
A0A9L0RB71	extracellular matrix structural constituent [GO:0005201]; identical protein binding [GO:0042802]; metal ion binding [GO:0046872]; platelet-derived growth factor binding [GO:0048407]; protease binding [GO:0002020]	blood vessel development [GO:0001568]; bone trabecula formation [GO:0060346]; cartilage development involved in endochondral bone morphogenesis [GO:0060351]; cellular response to amino acid stimulus [GO:0071230]; cellular response to mechanical stimulus [GO:0071260]; collagen biosynthetic process [GO:0032964]; collagen fibril organization [GO:0030199]; embryonic skeletal system development [GO:00…		1262	1279	1455	6.87285	F_HA	SGEYWIDPNQGCNLDAIK_2_A0A9L0RB71	A0A9L0RB71_SGEYWIDPNQGCNLDAIK_2	COL1A1	28.6299	F_HA1	4.15383e+08	IS_vs_F_HA	complete	-6.99935	-8.45525	-5.54345	26.7908	-12.2311	5.11406e-05	0.00279419	2.62275
A0A9L0RB71	extracellular matrix structural constituent [GO:0005201]; identical protein binding [GO:0042802]; metal ion binding [GO:0046872]; platelet-derived growth factor binding [GO:0048407]; protease binding [GO:0002020]	blood vessel development [GO:0001568]; bone trabecula formation [GO:0060346]; cartilage development involved in endochondral bone morphogenesis [GO:0060351]; cellular response to amino acid stimulus [GO:0071230]; cellular response to mechanical stimulus [GO:0071260]; collagen biosynthetic process [GO:0032964]; collagen fibril organization [GO:0030199]; embryonic skeletal system development [GO:00…		1262	1279	1455	6.87285	F_HA	SGEYWIDPNQGCNLDAIK_2_A0A9L0RB71	A0A9L0RB71_SGEYWIDPNQGCNLDAIK_2	COL1A1	28.8191	F_HA2	4.73613e+08	IS_vs_F_HA	complete	-6.99935	-8.45525	-5.54345	26.7908	-12.2311	5.11406e-05	0.00279419	2.62275
A0A9L0RRW0	extracellular matrix structural constituent [GO:0005201]; metal ion binding [GO:0046872]			1234	1251	1427	7.00771	IS	SGEYWIDPNQGCNLDAIK_2_A0A9L0RRW0	A0A9L0RRW0_SGEYWIDPNQGCNLDAIK_2	COL1A1	22.5422	IS1	6.10771e+06	IS_vs_F_HA	complete	-6.99935	-8.45525	-5.54345	26.7908	-12.2311	5.11406e-05	0.00279419	2.62275
A0A9L0RRW0	extracellular matrix structural constituent [GO:0005201]; metal ion binding [GO:0046872]			1234	1251	1427	7.00771	IS	SGEYWIDPNQGCNLDAIK_2_A0A9L0RRW0	A0A9L0RRW0_SGEYWIDPNQGCNLDAIK_2	COL1A1	20.9081	IS2	1.96773e+06	IS_vs_F_HA	complete	-6.99935	-8.45525	-5.54345	26.7908	-12.2311	5.11406e-05	0.00279419	2.62275
A0A9L0RRW0	extracellular matrix structural constituent [GO:0005201]; metal ion binding [GO:0046872]			1234	1251	1427	7.00771	F_HA	SGEYWIDPNQGCNLDAIK_2_A0A9L0RRW0	A0A9L0RRW0_SGEYWIDPNQGCNLDAIK_2	COL1A1	28.6299	F_HA1	4.15383e+08	IS_vs_F_HA	complete	-6.99935	-8.45525	-5.54345	26.7908	-12.2311	5.11406e-05	0.00279419	2.62275
A0A9L0RRW0	extracellular matrix structural constituent [GO:0005201]; metal ion binding [GO:0046872]			1234	1251	1427	7.00771	F_HA	SGEYWIDPNQGCNLDAIK_2_A0A9L0RRW0	A0A9L0RRW0_SGEYWIDPNQGCNLDAIK_2	COL1A1	28.8191	F_HA2	4.73613e+08	IS_vs_F_HA	complete	-6.99935	-8.45525	-5.54345	26.7908	-12.2311	5.11406e-05	0.00279419	2.62275
A0A9L0S9B0	extracellular matrix structural constituent [GO:0005201]; metal ion binding [GO:0046872]			1219	1236	1412	7.08215	IS	SGEYWIDPNQGCNLDAIK_2_A0A9L0S9B0	A0A9L0S9B0_SGEYWIDPNQGCNLDAIK_2	COL1A1	22.5422	IS1	6.10771e+06	IS_vs_F_HA	complete	-6.99935	-8.45525	-5.54345	26.7908	-12.2311	5.11406e-05	0.00279419	2.62275
A0A9L0S9B0	extracellular matrix structural constituent [GO:0005201]; metal ion binding [GO:0046872]			1219	1236	1412	7.08215	IS	SGEYWIDPNQGCNLDAIK_2_A0A9L0S9B0	A0A9L0S9B0_SGEYWIDPNQGCNLDAIK_2	COL1A1	20.9081	IS2	1.96773e+06	IS_vs_F_HA	complete	-6.99935	-8.45525	-5.54345	26.7908	-12.2311	5.11406e-05	0.00279419	2.62275
A0A9L0S9B0	extracellular matrix structural constituent [GO:0005201]; metal ion binding [GO:0046872]			1219	1236	1412	7.08215	F_HA	SGEYWIDPNQGCNLDAIK_2_A0A9L0S9B0	A0A9L0S9B0_SGEYWIDPNQGCNLDAIK_2	COL1A1	28.6299	F_HA1	4.15383e+08	IS_vs_F_HA	complete	-6.99935	-8.45525	-5.54345	26.7908	-12.2311	5.11406e-05	0.00279419	2.62275
A0A9L0S9B0	extracellular matrix structural constituent [GO:0005201]; metal ion binding [GO:0046872]			1219	1236	1412	7.08215	F_HA	SGEYWIDPNQGCNLDAIK_2_A0A9L0S9B0	A0A9L0S9B0_SGEYWIDPNQGCNLDAIK_2	COL1A1	28.8191	F_HA2	4.73613e+08	IS_vs_F_HA	complete	-6.99935	-8.45525	-5.54345	26.7908	-12.2311	5.11406e-05	0.00279419	2.62275
A0A9L0S482	extracellular matrix structural constituent [GO:0005201]; metal ion binding [GO:0046872]			1234	1251	1427	7.00771	IS	SGEYWIDPNQGCNLDAIK_2_A0A9L0S482	A0A9L0S482_SGEYWIDPNQGCNLDAIK_2	COL1A1	22.5422	IS1	6.10771e+06	IS_vs_F_HA	complete	-6.99935	-8.45525	-5.54345	26.7908	-12.2311	5.11406e-05	0.00279419	2.62275
A0A9L0S482	extracellular matrix structural constituent [GO:0005201]; metal ion binding [GO:0046872]			1234	1251	1427	7.00771	IS	SGEYWIDPNQGCNLDAIK_2_A0A9L0S482	A0A9L0S482_SGEYWIDPNQGCNLDAIK_2	COL1A1	20.9081	IS2	1.96773e+06	IS_vs_F_HA	complete	-6.99935	-8.45525	-5.54345	26.7908	-12.2311	5.11406e-05	0.00279419	2.62275
A0A9L0S482	extracellular matrix structural constituent [GO:0005201]; metal ion binding [GO:0046872]			1234	1251	1427	7.00771	F_HA	SGEYWIDPNQGCNLDAIK_2_A0A9L0S482	A0A9L0S482_SGEYWIDPNQGCNLDAIK_2	COL1A1	28.6299	F_HA1	4.15383e+08	IS_vs_F_HA	complete	-6.99935	-8.45525	-5.54345	26.7908	-12.2311	5.11406e-05	0.00279419	2.62275
A0A9L0S482	extracellular matrix structural constituent [GO:0005201]; metal ion binding [GO:0046872]			1234	1251	1427	7.00771	F_HA	SGEYWIDPNQGCNLDAIK_2_A0A9L0S482	A0A9L0S482_SGEYWIDPNQGCNLDAIK_2	COL1A1	28.8191	F_HA2	4.73613e+08	IS_vs_F_HA	complete	-6.99935	-8.45525	-5.54345	26.7908	-12.2311	5.11406e-05	0.00279419	2.62275
A0A9L0TRB8	extracellular matrix structural constituent [GO:0005201]; metal ion binding [GO:0046872]			1195	1212	1388	7.20461	IS	SGEYWIDPNQGCNLDAIK_2_A0A9L0TRB8	A0A9L0TRB8_SGEYWIDPNQGCNLDAIK_2	COL1A1	22.5422	IS1	6.10771e+06	IS_vs_F_HA	complete	-6.99935	-8.45525	-5.54345	26.7908	-12.2311	5.11406e-05	0.00279419	2.62275
A0A9L0TRB8	extracellular matrix structural constituent [GO:0005201]; metal ion binding [GO:0046872]			1195	1212	1388	7.20461	IS	SGEYWIDPNQGCNLDAIK_2_A0A9L0TRB8	A0A9L0TRB8_SGEYWIDPNQGCNLDAIK_2	COL1A1	20.9081	IS2	1.96773e+06	IS_vs_F_HA	complete	-6.99935	-8.45525	-5.54345	26.7908	-12.2311	5.11406e-05	0.00279419	2.62275
A0A9L0TRB8	extracellular matrix structural constituent [GO:0005201]; metal ion binding [GO:0046872]			1195	1212	1388	7.20461	F_HA	SGEYWIDPNQGCNLDAIK_2_A0A9L0TRB8	A0A9L0TRB8_SGEYWIDPNQGCNLDAIK_2	COL1A1	28.6299	F_HA1	4.15383e+08	IS_vs_F_HA	complete	-6.99935	-8.45525	-5.54345	26.7908	-12.2311	5.11406e-05	0.00279419	2.62275
A0A9L0TRB8	extracellular matrix structural constituent [GO:0005201]; metal ion binding [GO:0046872]			1195	1212	1388	7.20461	F_HA	SGEYWIDPNQGCNLDAIK_2_A0A9L0TRB8	A0A9L0TRB8_SGEYWIDPNQGCNLDAIK_2	COL1A1	28.8191	F_HA2	4.73613e+08	IS_vs_F_HA	complete	-6.99935	-8.45525	-5.54345	26.7908	-12.2311	5.11406e-05	0.00279419	2.62275
F6SSG3	extracellular matrix structural constituent [GO:0005201]; metal ion binding [GO:0046872]			1261	1278	1454	6.87758	IS	SGEYWIDPNQGCNLDAIK_2_F6SSG3	F6SSG3_SGEYWIDPNQGCNLDAIK_2	COL1A1	22.5422	IS1	6.10771e+06	IS_vs_F_HA	complete	-6.99935	-8.45525	-5.54345	26.7908	-12.2311	5.11406e-05	0.00279419	2.62275
F6SSG3	extracellular matrix structural constituent [GO:0005201]; metal ion binding [GO:0046872]			1261	1278	1454	6.87758	IS	SGEYWIDPNQGCNLDAIK_2_F6SSG3	F6SSG3_SGEYWIDPNQGCNLDAIK_2	COL1A1	20.9081	IS2	1.96773e+06	IS_vs_F_HA	complete	-6.99935	-8.45525	-5.54345	26.7908	-12.2311	5.11406e-05	0.00279419	2.62275
F6SSG3	extracellular matrix structural constituent [GO:0005201]; metal ion binding [GO:0046872]			1261	1278	1454	6.87758	F_HA	SGEYWIDPNQGCNLDAIK_2_F6SSG3	F6SSG3_SGEYWIDPNQGCNLDAIK_2	COL1A1	28.6299	F_HA1	4.15383e+08	IS_vs_F_HA	complete	-6.99935	-8.45525	-5.54345	26.7908	-12.2311	5.11406e-05	0.00279419	2.62275
F6SSG3	extracellular matrix structural constituent [GO:0005201]; metal ion binding [GO:0046872]			1261	1278	1454	6.87758	F_HA	SGEYWIDPNQGCNLDAIK_2_F6SSG3	F6SSG3_SGEYWIDPNQGCNLDAIK_2	COL1A1	28.8191	F_HA2	4.73613e+08	IS_vs_F_HA	complete	-6.99935	-8.45525	-5.54345	26.7908	-12.2311	5.11406e-05	0.00279419	2.62275
A0A9L0RB24	extracellular matrix structural constituent [GO:0005201]			1040	1056	1265	6.64032	IS	SLNNQIETLLTPEGSRK_2_A0A9L0RB24	A0A9L0RB24_SLNNQIETLLTPEGSRK_2	COL1A2	27.1684	IS1	1.50831e+08	IS_vs_F	complete	5.4993	4.03207	6.96653	24.9159	9.53564	0.000176993	0.00286515	1.5817
A0A9L0RB24	extracellular matrix structural constituent [GO:0005201]			1040	1056	1265	6.64032	IS	SLNNQIETLLTPEGSRK_2_A0A9L0RB24	A0A9L0RB24_SLNNQIETLLTPEGSRK_2	COL1A2	26.0604	IS2	6.99782e+07	IS_vs_F	complete	5.4993	4.03207	6.96653	24.9159	9.53564	0.000176993	0.00286515	1.5817
A0A9L0RB24	extracellular matrix structural constituent [GO:0005201]			1040	1056	1265	6.64032	F	SLNNQIETLLTPEGSRK_2_A0A9L0RB24	A0A9L0RB24_SLNNQIETLLTPEGSRK_2	COL1A2	20.5056	F1	1.48873e+06	IS_vs_F	complete	5.4993	4.03207	6.96653	24.9159	9.53564	0.000176993	0.00286515	1.5817
A0A9L0RB24	extracellular matrix structural constituent [GO:0005201]			1040	1056	1265	6.64032	F	SLNNQIETLLTPEGSRK_2_A0A9L0RB24	A0A9L0RB24_SLNNQIETLLTPEGSRK_2	COL1A2	21.7245	F2	3.46521e+06	IS_vs_F	complete	5.4993	4.03207	6.96653	24.9159	9.53564	0.000176993	0.00286515	1.5817
A0A9L0RBQ3	extracellular matrix structural constituent [GO:0005201]			1076	1092	1301	6.45657	IS	SLNNQIETLLTPEGSRK_2_A0A9L0RBQ3	A0A9L0RBQ3_SLNNQIETLLTPEGSRK_2	COL1A2	27.1684	IS1	1.50831e+08	IS_vs_F	complete	5.4993	4.03207	6.96653	24.9159	9.53564	0.000176993	0.00286515	1.5817
A0A9L0RBQ3	extracellular matrix structural constituent [GO:0005201]			1076	1092	1301	6.45657	IS	SLNNQIETLLTPEGSRK_2_A0A9L0RBQ3	A0A9L0RBQ3_SLNNQIETLLTPEGSRK_2	COL1A2	26.0604	IS2	6.99782e+07	IS_vs_F	complete	5.4993	4.03207	6.96653	24.9159	9.53564	0.000176993	0.00286515	1.5817
A0A9L0RBQ3	extracellular matrix structural constituent [GO:0005201]			1076	1092	1301	6.45657	F	SLNNQIETLLTPEGSRK_2_A0A9L0RBQ3	A0A9L0RBQ3_SLNNQIETLLTPEGSRK_2	COL1A2	20.5056	F1	1.48873e+06	IS_vs_F	complete	5.4993	4.03207	6.96653	24.9159	9.53564	0.000176993	0.00286515	1.5817
A0A9L0RBQ3	extracellular matrix structural constituent [GO:0005201]			1076	1092	1301	6.45657	F	SLNNQIETLLTPEGSRK_2_A0A9L0RBQ3	A0A9L0RBQ3_SLNNQIETLLTPEGSRK_2	COL1A2	21.7245	F2	3.46521e+06	IS_vs_F	complete	5.4993	4.03207	6.96653	24.9159	9.53564	0.000176993	0.00286515	1.5817
A0A9L0RMU8	extracellular matrix structural constituent [GO:0005201]			1127	1143	1352	6.21302	IS	SLNNQIETLLTPEGSRK_2_A0A9L0RMU8	A0A9L0RMU8_SLNNQIETLLTPEGSRK_2	COL1A2	27.1684	IS1	1.50831e+08	IS_vs_F	complete	5.4993	4.03207	6.96653	24.9159	9.53564	0.000176993	0.00286515	1.5817
A0A9L0RMU8	extracellular matrix structural constituent [GO:0005201]			1127	1143	1352	6.21302	IS	SLNNQIETLLTPEGSRK_2_A0A9L0RMU8	A0A9L0RMU8_SLNNQIETLLTPEGSRK_2	COL1A2	26.0604	IS2	6.99782e+07	IS_vs_F	complete	5.4993	4.03207	6.96653	24.9159	9.53564	0.000176993	0.00286515	1.5817
A0A9L0RMU8	extracellular matrix structural constituent [GO:0005201]			1127	1143	1352	6.21302	F	SLNNQIETLLTPEGSRK_2_A0A9L0RMU8	A0A9L0RMU8_SLNNQIETLLTPEGSRK_2	COL1A2	20.5056	F1	1.48873e+06	IS_vs_F	complete	5.4993	4.03207	6.96653	24.9159	9.53564	0.000176993	0.00286515	1.5817
A0A9L0RMU8	extracellular matrix structural constituent [GO:0005201]			1127	1143	1352	6.21302	F	SLNNQIETLLTPEGSRK_2_A0A9L0RMU8	A0A9L0RMU8_SLNNQIETLLTPEGSRK_2	COL1A2	21.7245	F2	3.46521e+06	IS_vs_F	complete	5.4993	4.03207	6.96653	24.9159	9.53564	0.000176993	0.00286515	1.5817
A0A9L0RZ70	extracellular matrix structural constituent [GO:0005201]			1055	1071	1280	6.5625	IS	SLNNQIETLLTPEGSRK_2_A0A9L0RZ70	A0A9L0RZ70_SLNNQIETLLTPEGSRK_2	COL1A2	27.1684	IS1	1.50831e+08	IS_vs_F	complete	5.4993	4.03207	6.96653	24.9159	9.53564	0.000176993	0.00286515	1.5817
A0A9L0RZ70	extracellular matrix structural constituent [GO:0005201]			1055	1071	1280	6.5625	IS	SLNNQIETLLTPEGSRK_2_A0A9L0RZ70	A0A9L0RZ70_SLNNQIETLLTPEGSRK_2	COL1A2	26.0604	IS2	6.99782e+07	IS_vs_F	complete	5.4993	4.03207	6.96653	24.9159	9.53564	0.000176993	0.00286515	1.5817
A0A9L0RZ70	extracellular matrix structural constituent [GO:0005201]			1055	1071	1280	6.5625	F	SLNNQIETLLTPEGSRK_2_A0A9L0RZ70	A0A9L0RZ70_SLNNQIETLLTPEGSRK_2	COL1A2	20.5056	F1	1.48873e+06	IS_vs_F	complete	5.4993	4.03207	6.96653	24.9159	9.53564	0.000176993	0.00286515	1.5817
A0A9L0RZ70	extracellular matrix structural constituent [GO:0005201]			1055	1071	1280	6.5625	F	SLNNQIETLLTPEGSRK_2_A0A9L0RZ70	A0A9L0RZ70_SLNNQIETLLTPEGSRK_2	COL1A2	21.7245	F2	3.46521e+06	IS_vs_F	complete	5.4993	4.03207	6.96653	24.9159	9.53564	0.000176993	0.00286515	1.5817
A0A9L0RZQ4	extracellular matrix structural constituent [GO:0005201]			1016	1032	1241	5.72119	IS	SLNNQIETLLTPEGSRK_2_A0A9L0RZQ4	A0A9L0RZQ4_SLNNQIETLLTPEGSRK_2	COL1A2	27.1684	IS1	1.50831e+08	IS_vs_F	complete	5.4993	4.03207	6.96653	24.9159	9.53564	0.000176993	0.00286515	1.5817
A0A9L0RZQ4	extracellular matrix structural constituent [GO:0005201]			1016	1032	1241	5.72119	IS	SLNNQIETLLTPEGSRK_2_A0A9L0RZQ4	A0A9L0RZQ4_SLNNQIETLLTPEGSRK_2	COL1A2	26.0604	IS2	6.99782e+07	IS_vs_F	complete	5.4993	4.03207	6.96653	24.9159	9.53564	0.000176993	0.00286515	1.5817
A0A9L0RZQ4	extracellular matrix structural constituent [GO:0005201]			1016	1032	1241	5.72119	F	SLNNQIETLLTPEGSRK_2_A0A9L0RZQ4	A0A9L0RZQ4_SLNNQIETLLTPEGSRK_2	COL1A2	20.5056	F1	1.48873e+06	IS_vs_F	complete	5.4993	4.03207	6.96653	24.9159	9.53564	0.000176993	0.00286515	1.5817
A0A9L0RZQ4	extracellular matrix structural constituent [GO:0005201]			1016	1032	1241	5.72119	F	SLNNQIETLLTPEGSRK_2_A0A9L0RZQ4	A0A9L0RZQ4_SLNNQIETLLTPEGSRK_2	COL1A2	21.7245	F2	3.46521e+06	IS_vs_F	complete	5.4993	4.03207	6.96653	24.9159	9.53564	0.000176993	0.00286515	1.5817
A0A9L0TK32	extracellular matrix structural constituent [GO:0005201]			1139	1155	1355	6.19926	IS	SLNNQIETLLTPEGSRK_2_A0A9L0TK32	A0A9L0TK32_SLNNQIETLLTPEGSRK_2	COL1A2	27.1684	IS1	1.50831e+08	IS_vs_F	complete	5.4993	4.03207	6.96653	24.9159	9.53564	0.000176993	0.00286515	1.5817
A0A9L0TK32	extracellular matrix structural constituent [GO:0005201]			1139	1155	1355	6.19926	IS	SLNNQIETLLTPEGSRK_2_A0A9L0TK32	A0A9L0TK32_SLNNQIETLLTPEGSRK_2	COL1A2	26.0604	IS2	6.99782e+07	IS_vs_F	complete	5.4993	4.03207	6.96653	24.9159	9.53564	0.000176993	0.00286515	1.5817
A0A9L0TK32	extracellular matrix structural constituent [GO:0005201]			1139	1155	1355	6.19926	F	SLNNQIETLLTPEGSRK_2_A0A9L0TK32	A0A9L0TK32_SLNNQIETLLTPEGSRK_2	COL1A2	20.5056	F1	1.48873e+06	IS_vs_F	complete	5.4993	4.03207	6.96653	24.9159	9.53564	0.000176993	0.00286515	1.5817
A0A9L0TK32	extracellular matrix structural constituent [GO:0005201]			1139	1155	1355	6.19926	F	SLNNQIETLLTPEGSRK_2_A0A9L0TK32	A0A9L0TK32_SLNNQIETLLTPEGSRK_2	COL1A2	21.7245	F2	3.46521e+06	IS_vs_F	complete	5.4993	4.03207	6.96653	24.9159	9.53564	0.000176993	0.00286515	1.5817
A0A9L0TPV3	extracellular matrix structural constituent [GO:0005201]			1130	1146	1355	6.19926	IS	SLNNQIETLLTPEGSRK_2_A0A9L0TPV3	A0A9L0TPV3_SLNNQIETLLTPEGSRK_2	COL1A2	27.1684	IS1	1.50831e+08	IS_vs_F	complete	5.4993	4.03207	6.96653	24.9159	9.53564	0.000176993	0.00286515	1.5817
A0A9L0TPV3	extracellular matrix structural constituent [GO:0005201]			1130	1146	1355	6.19926	IS	SLNNQIETLLTPEGSRK_2_A0A9L0TPV3	A0A9L0TPV3_SLNNQIETLLTPEGSRK_2	COL1A2	26.0604	IS2	6.99782e+07	IS_vs_F	complete	5.4993	4.03207	6.96653	24.9159	9.53564	0.000176993	0.00286515	1.5817
A0A9L0TPV3	extracellular matrix structural constituent [GO:0005201]			1130	1146	1355	6.19926	F	SLNNQIETLLTPEGSRK_2_A0A9L0TPV3	A0A9L0TPV3_SLNNQIETLLTPEGSRK_2	COL1A2	20.5056	F1	1.48873e+06	IS_vs_F	complete	5.4993	4.03207	6.96653	24.9159	9.53564	0.000176993	0.00286515	1.5817
A0A9L0TPV3	extracellular matrix structural constituent [GO:0005201]			1130	1146	1355	6.19926	F	SLNNQIETLLTPEGSRK_2_A0A9L0TPV3	A0A9L0TPV3_SLNNQIETLLTPEGSRK_2	COL1A2	21.7245	F2	3.46521e+06	IS_vs_F	complete	5.4993	4.03207	6.96653	24.9159	9.53564	0.000176993	0.00286515	1.5817
F6RTI8	extracellular matrix structural constituent conferring tensile strength [GO:0030020]; identical protein binding [GO:0042802]; platelet-derived growth factor binding [GO:0048407]; protease binding [GO:0002020]; protein-macromolecule adaptor activity [GO:0030674]; SMAD binding [GO:0046332]	blood vessel development [GO:0001568]; bone mineralization [GO:0030282]; cellular response to amino acid stimulus [GO:0071230]; collagen fibril organization [GO:0030199]; collagen metabolic process [GO:0032963]; extracellular matrix assembly [GO:0085029]; extracellular matrix organization [GO:0030198]; protein heterotrimerization [GO:0070208]; regulation of blood pressure [GO:0008217]; Rho protei…	9796.ENSECAP00000022567;	1139	1155	1364	6.15836	IS	SLNNQIETLLTPEGSRK_2_F6RTI8	F6RTI8_SLNNQIETLLTPEGSRK_2	COL1A2	27.1684	IS1	1.50831e+08	IS_vs_F	complete	5.4993	4.03207	6.96653	24.9159	9.53564	0.000176993	0.00286515	1.5817
F6RTI8	extracellular matrix structural constituent conferring tensile strength [GO:0030020]; identical protein binding [GO:0042802]; platelet-derived growth factor binding [GO:0048407]; protease binding [GO:0002020]; protein-macromolecule adaptor activity [GO:0030674]; SMAD binding [GO:0046332]	blood vessel development [GO:0001568]; bone mineralization [GO:0030282]; cellular response to amino acid stimulus [GO:0071230]; collagen fibril organization [GO:0030199]; collagen metabolic process [GO:0032963]; extracellular matrix assembly [GO:0085029]; extracellular matrix organization [GO:0030198]; protein heterotrimerization [GO:0070208]; regulation of blood pressure [GO:0008217]; Rho protei…	9796.ENSECAP00000022567;	1139	1155	1364	6.15836	IS	SLNNQIETLLTPEGSRK_2_F6RTI8	F6RTI8_SLNNQIETLLTPEGSRK_2	COL1A2	26.0604	IS2	6.99782e+07	IS_vs_F	complete	5.4993	4.03207	6.96653	24.9159	9.53564	0.000176993	0.00286515	1.5817
F6RTI8	extracellular matrix structural constituent conferring tensile strength [GO:0030020]; identical protein binding [GO:0042802]; platelet-derived growth factor binding [GO:0048407]; protease binding [GO:0002020]; protein-macromolecule adaptor activity [GO:0030674]; SMAD binding [GO:0046332]	blood vessel development [GO:0001568]; bone mineralization [GO:0030282]; cellular response to amino acid stimulus [GO:0071230]; collagen fibril organization [GO:0030199]; collagen metabolic process [GO:0032963]; extracellular matrix assembly [GO:0085029]; extracellular matrix organization [GO:0030198]; protein heterotrimerization [GO:0070208]; regulation of blood pressure [GO:0008217]; Rho protei…	9796.ENSECAP00000022567;	1139	1155	1364	6.15836	F	SLNNQIETLLTPEGSRK_2_F6RTI8	F6RTI8_SLNNQIETLLTPEGSRK_2	COL1A2	20.5056	F1	1.48873e+06	IS_vs_F	complete	5.4993	4.03207	6.96653	24.9159	9.53564	0.000176993	0.00286515	1.5817
F6RTI8	extracellular matrix structural constituent conferring tensile strength [GO:0030020]; identical protein binding [GO:0042802]; platelet-derived growth factor binding [GO:0048407]; protease binding [GO:0002020]; protein-macromolecule adaptor activity [GO:0030674]; SMAD binding [GO:0046332]	blood vessel development [GO:0001568]; bone mineralization [GO:0030282]; cellular response to amino acid stimulus [GO:0071230]; collagen fibril organization [GO:0030199]; collagen metabolic process [GO:0032963]; extracellular matrix assembly [GO:0085029]; extracellular matrix organization [GO:0030198]; protein heterotrimerization [GO:0070208]; regulation of blood pressure [GO:0008217]; Rho protei…	9796.ENSECAP00000022567;	1139	1155	1364	6.15836	F	SLNNQIETLLTPEGSRK_2_F6RTI8	F6RTI8_SLNNQIETLLTPEGSRK_2	COL1A2	21.7245	F2	3.46521e+06	IS_vs_F	complete	5.4993	4.03207	6.96653	24.9159	9.53564	0.000176993	0.00286515	1.5817
A0A3Q2HU92	calcium ion binding [GO:0005509]; carbohydrate binding [GO:0030246]; hyaluronic acid binding [GO:0005540]	cell adhesion [GO:0007155]; central nervous system development [GO:0007417]; glial cell differentiation [GO:0010001]; positive regulation of neuroblast proliferation [GO:0002052]; skeletal system development [GO:0001501]	9796.ENSECAP00000038831;	104	124	2346	8.4399	IS	VSLPNYPAIPTDATLELQNLR_2_A0A3Q2HU92	A0A3Q2HU92_VSLPNYPAIPTDATLELQNLR_2	ACAN	34.1162	IS1	1.86205e+10	IS_vs_F_HA	complete	3.12962	2.44982	3.80942	31.5008	11.7126	6.35711e-05	0.00307914	2.45079
A0A3Q2HU92	calcium ion binding [GO:0005509]; carbohydrate binding [GO:0030246]; hyaluronic acid binding [GO:0005540]	cell adhesion [GO:0007155]; central nervous system development [GO:0007417]; glial cell differentiation [GO:0010001]; positive regulation of neuroblast proliferation [GO:0002052]; skeletal system development [GO:0001501]	9796.ENSECAP00000038831;	104	124	2346	8.4399	IS	VSLPNYPAIPTDATLELQNLR_2_A0A3Q2HU92	A0A3Q2HU92_VSLPNYPAIPTDATLELQNLR_2	ACAN	34.2289	IS2	2.01332e+10	IS_vs_F_HA	complete	3.12962	2.44982	3.80942	31.5008	11.7126	6.35711e-05	0.00307914	2.45079
A0A3Q2HU92	calcium ion binding [GO:0005509]; carbohydrate binding [GO:0030246]; hyaluronic acid binding [GO:0005540]	cell adhesion [GO:0007155]; central nervous system development [GO:0007417]; glial cell differentiation [GO:0010001]; positive regulation of neuroblast proliferation [GO:0002052]; skeletal system development [GO:0001501]	9796.ENSECAP00000038831;	104	124	2346	8.4399	F_HA	VSLPNYPAIPTDATLELQNLR_2_A0A3Q2HU92	A0A3Q2HU92_VSLPNYPAIPTDATLELQNLR_2	ACAN	31.0741	F_HA1	2.26074e+09	IS_vs_F_HA	complete	3.12962	2.44982	3.80942	31.5008	11.7126	6.35711e-05	0.00307914	2.45079
A0A3Q2HU92	calcium ion binding [GO:0005509]; carbohydrate binding [GO:0030246]; hyaluronic acid binding [GO:0005540]	cell adhesion [GO:0007155]; central nervous system development [GO:0007417]; glial cell differentiation [GO:0010001]; positive regulation of neuroblast proliferation [GO:0002052]; skeletal system development [GO:0001501]	9796.ENSECAP00000038831;	104	124	2346	8.4399	F_HA	VSLPNYPAIPTDATLELQNLR_2_A0A3Q2HU92	A0A3Q2HU92_VSLPNYPAIPTDATLELQNLR_2	ACAN	31.0116	F_HA2	2.16489e+09	IS_vs_F_HA	complete	3.12962	2.44982	3.80942	31.5008	11.7126	6.35711e-05	0.00307914	2.45079
A0A9L0S3L1	carbohydrate binding [GO:0030246]; hyaluronic acid binding [GO:0005540]	cell adhesion [GO:0007155]		104	124	2476	7.99677	IS	VSLPNYPAIPTDATLELQNLR_2_A0A9L0S3L1	A0A9L0S3L1_VSLPNYPAIPTDATLELQNLR_2	ACAN	34.1162	IS1	1.86205e+10	IS_vs_F_HA	complete	3.12962	2.44982	3.80942	31.5008	11.7126	6.35711e-05	0.00307914	2.45079
A0A9L0S3L1	carbohydrate binding [GO:0030246]; hyaluronic acid binding [GO:0005540]	cell adhesion [GO:0007155]		104	124	2476	7.99677	IS	VSLPNYPAIPTDATLELQNLR_2_A0A9L0S3L1	A0A9L0S3L1_VSLPNYPAIPTDATLELQNLR_2	ACAN	34.2289	IS2	2.01332e+10	IS_vs_F_HA	complete	3.12962	2.44982	3.80942	31.5008	11.7126	6.35711e-05	0.00307914	2.45079
A0A9L0S3L1	carbohydrate binding [GO:0030246]; hyaluronic acid binding [GO:0005540]	cell adhesion [GO:0007155]		104	124	2476	7.99677	F_HA	VSLPNYPAIPTDATLELQNLR_2_A0A9L0S3L1	A0A9L0S3L1_VSLPNYPAIPTDATLELQNLR_2	ACAN	31.0741	F_HA1	2.26074e+09	IS_vs_F_HA	complete	3.12962	2.44982	3.80942	31.5008	11.7126	6.35711e-05	0.00307914	2.45079
A0A9L0S3L1	carbohydrate binding [GO:0030246]; hyaluronic acid binding [GO:0005540]	cell adhesion [GO:0007155]		104	124	2476	7.99677	F_HA	VSLPNYPAIPTDATLELQNLR_2_A0A9L0S3L1	A0A9L0S3L1_VSLPNYPAIPTDATLELQNLR_2	ACAN	31.0116	F_HA2	2.16489e+09	IS_vs_F_HA	complete	3.12962	2.44982	3.80942	31.5008	11.7126	6.35711e-05	0.00307914	2.45079
A0A9L0S4J8	carbohydrate binding [GO:0030246]; hyaluronic acid binding [GO:0005540]	cell adhesion [GO:0007155]		104	124	2581	7.67145	IS	VSLPNYPAIPTDATLELQNLR_2_A0A9L0S4J8	A0A9L0S4J8_VSLPNYPAIPTDATLELQNLR_2	ACAN	34.1162	IS1	1.86205e+10	IS_vs_F_HA	complete	3.12962	2.44982	3.80942	31.5008	11.7126	6.35711e-05	0.00307914	2.45079
A0A9L0S4J8	carbohydrate binding [GO:0030246]; hyaluronic acid binding [GO:0005540]	cell adhesion [GO:0007155]		104	124	2581	7.67145	IS	VSLPNYPAIPTDATLELQNLR_2_A0A9L0S4J8	A0A9L0S4J8_VSLPNYPAIPTDATLELQNLR_2	ACAN	34.2289	IS2	2.01332e+10	IS_vs_F_HA	complete	3.12962	2.44982	3.80942	31.5008	11.7126	6.35711e-05	0.00307914	2.45079
A0A9L0S4J8	carbohydrate binding [GO:0030246]; hyaluronic acid binding [GO:0005540]	cell adhesion [GO:0007155]		104	124	2581	7.67145	F_HA	VSLPNYPAIPTDATLELQNLR_2_A0A9L0S4J8	A0A9L0S4J8_VSLPNYPAIPTDATLELQNLR_2	ACAN	31.0741	F_HA1	2.26074e+09	IS_vs_F_HA	complete	3.12962	2.44982	3.80942	31.5008	11.7126	6.35711e-05	0.00307914	2.45079
A0A9L0S4J8	carbohydrate binding [GO:0030246]; hyaluronic acid binding [GO:0005540]	cell adhesion [GO:0007155]		104	124	2581	7.67145	F_HA	VSLPNYPAIPTDATLELQNLR_2_A0A9L0S4J8	A0A9L0S4J8_VSLPNYPAIPTDATLELQNLR_2	ACAN	31.0116	F_HA2	2.16489e+09	IS_vs_F_HA	complete	3.12962	2.44982	3.80942	31.5008	11.7126	6.35711e-05	0.00307914	2.45079
A0A9L0S6F6	carbohydrate binding [GO:0030246]; hyaluronic acid binding [GO:0005540]	cell adhesion [GO:0007155]		104	124	2371	8.35091	IS	VSLPNYPAIPTDATLELQNLR_2_A0A9L0S6F6	A0A9L0S6F6_VSLPNYPAIPTDATLELQNLR_2	ACAN	34.1162	IS1	1.86205e+10	IS_vs_F_HA	complete	3.12962	2.44982	3.80942	31.5008	11.7126	6.35711e-05	0.00307914	2.45079
A0A9L0S6F6	carbohydrate binding [GO:0030246]; hyaluronic acid binding [GO:0005540]	cell adhesion [GO:0007155]		104	124	2371	8.35091	IS	VSLPNYPAIPTDATLELQNLR_2_A0A9L0S6F6	A0A9L0S6F6_VSLPNYPAIPTDATLELQNLR_2	ACAN	34.2289	IS2	2.01332e+10	IS_vs_F_HA	complete	3.12962	2.44982	3.80942	31.5008	11.7126	6.35711e-05	0.00307914	2.45079
A0A9L0S6F6	carbohydrate binding [GO:0030246]; hyaluronic acid binding [GO:0005540]	cell adhesion [GO:0007155]		104	124	2371	8.35091	F_HA	VSLPNYPAIPTDATLELQNLR_2_A0A9L0S6F6	A0A9L0S6F6_VSLPNYPAIPTDATLELQNLR_2	ACAN	31.0741	F_HA1	2.26074e+09	IS_vs_F_HA	complete	3.12962	2.44982	3.80942	31.5008	11.7126	6.35711e-05	0.00307914	2.45079
A0A9L0S6F6	carbohydrate binding [GO:0030246]; hyaluronic acid binding [GO:0005540]	cell adhesion [GO:0007155]		104	124	2371	8.35091	F_HA	VSLPNYPAIPTDATLELQNLR_2_A0A9L0S6F6	A0A9L0S6F6_VSLPNYPAIPTDATLELQNLR_2	ACAN	31.0116	F_HA2	2.16489e+09	IS_vs_F_HA	complete	3.12962	2.44982	3.80942	31.5008	11.7126	6.35711e-05	0.00307914	2.45079
A0A9L0SCK6	carbohydrate binding [GO:0030246]; hyaluronic acid binding [GO:0005540]	cell adhesion [GO:0007155]		104	124	2371	8.35091	IS	VSLPNYPAIPTDATLELQNLR_2_A0A9L0SCK6	A0A9L0SCK6_VSLPNYPAIPTDATLELQNLR_2	ACAN	34.1162	IS1	1.86205e+10	IS_vs_F_HA	complete	3.12962	2.44982	3.80942	31.5008	11.7126	6.35711e-05	0.00307914	2.45079
A0A9L0SCK6	carbohydrate binding [GO:0030246]; hyaluronic acid binding [GO:0005540]	cell adhesion [GO:0007155]		104	124	2371	8.35091	IS	VSLPNYPAIPTDATLELQNLR_2_A0A9L0SCK6	A0A9L0SCK6_VSLPNYPAIPTDATLELQNLR_2	ACAN	34.2289	IS2	2.01332e+10	IS_vs_F_HA	complete	3.12962	2.44982	3.80942	31.5008	11.7126	6.35711e-05	0.00307914	2.45079
A0A9L0SCK6	carbohydrate binding [GO:0030246]; hyaluronic acid binding [GO:0005540]	cell adhesion [GO:0007155]		104	124	2371	8.35091	F_HA	VSLPNYPAIPTDATLELQNLR_2_A0A9L0SCK6	A0A9L0SCK6_VSLPNYPAIPTDATLELQNLR_2	ACAN	31.0741	F_HA1	2.26074e+09	IS_vs_F_HA	complete	3.12962	2.44982	3.80942	31.5008	11.7126	6.35711e-05	0.00307914	2.45079
A0A9L0SCK6	carbohydrate binding [GO:0030246]; hyaluronic acid binding [GO:0005540]	cell adhesion [GO:0007155]		104	124	2371	8.35091	F_HA	VSLPNYPAIPTDATLELQNLR_2_A0A9L0SCK6	A0A9L0SCK6_VSLPNYPAIPTDATLELQNLR_2	ACAN	31.0116	F_HA2	2.16489e+09	IS_vs_F_HA	complete	3.12962	2.44982	3.80942	31.5008	11.7126	6.35711e-05	0.00307914	2.45079
A0A9L0SGJ6	calcium ion binding [GO:0005509]; carbohydrate binding [GO:0030246]; hyaluronic acid binding [GO:0005540]	cell adhesion [GO:0007155]		104	124	2474	6.91188	IS	VSLPNYPAIPTDATLELQNLR_2_A0A9L0SGJ6	A0A9L0SGJ6_VSLPNYPAIPTDATLELQNLR_2	ACAN	34.1162	IS1	1.86205e+10	IS_vs_F_HA	complete	3.12962	2.44982	3.80942	31.5008	11.7126	6.35711e-05	0.00307914	2.45079
A0A9L0SGJ6	calcium ion binding [GO:0005509]; carbohydrate binding [GO:0030246]; hyaluronic acid binding [GO:0005540]	cell adhesion [GO:0007155]		104	124	2474	6.91188	IS	VSLPNYPAIPTDATLELQNLR_2_A0A9L0SGJ6	A0A9L0SGJ6_VSLPNYPAIPTDATLELQNLR_2	ACAN	34.2289	IS2	2.01332e+10	IS_vs_F_HA	complete	3.12962	2.44982	3.80942	31.5008	11.7126	6.35711e-05	0.00307914	2.45079
A0A9L0SGJ6	calcium ion binding [GO:0005509]; carbohydrate binding [GO:0030246]; hyaluronic acid binding [GO:0005540]	cell adhesion [GO:0007155]		104	124	2474	6.91188	F_HA	VSLPNYPAIPTDATLELQNLR_2_A0A9L0SGJ6	A0A9L0SGJ6_VSLPNYPAIPTDATLELQNLR_2	ACAN	31.0741	F_HA1	2.26074e+09	IS_vs_F_HA	complete	3.12962	2.44982	3.80942	31.5008	11.7126	6.35711e-05	0.00307914	2.45079
A0A9L0SGJ6	calcium ion binding [GO:0005509]; carbohydrate binding [GO:0030246]; hyaluronic acid binding [GO:0005540]	cell adhesion [GO:0007155]		104	124	2474	6.91188	F_HA	VSLPNYPAIPTDATLELQNLR_2_A0A9L0SGJ6	A0A9L0SGJ6_VSLPNYPAIPTDATLELQNLR_2	ACAN	31.0116	F_HA2	2.16489e+09	IS_vs_F_HA	complete	3.12962	2.44982	3.80942	31.5008	11.7126	6.35711e-05	0.00307914	2.45079
A0A9L0SGV4	carbohydrate binding [GO:0030246]; hyaluronic acid binding [GO:0005540]	cell adhesion [GO:0007155]		104	124	2581	7.67145	IS	VSLPNYPAIPTDATLELQNLR_2_A0A9L0SGV4	A0A9L0SGV4_VSLPNYPAIPTDATLELQNLR_2	ACAN	34.1162	IS1	1.86205e+10	IS_vs_F_HA	complete	3.12962	2.44982	3.80942	31.5008	11.7126	6.35711e-05	0.00307914	2.45079
A0A9L0SGV4	carbohydrate binding [GO:0030246]; hyaluronic acid binding [GO:0005540]	cell adhesion [GO:0007155]		104	124	2581	7.67145	IS	VSLPNYPAIPTDATLELQNLR_2_A0A9L0SGV4	A0A9L0SGV4_VSLPNYPAIPTDATLELQNLR_2	ACAN	34.2289	IS2	2.01332e+10	IS_vs_F_HA	complete	3.12962	2.44982	3.80942	31.5008	11.7126	6.35711e-05	0.00307914	2.45079
A0A9L0SGV4	carbohydrate binding [GO:0030246]; hyaluronic acid binding [GO:0005540]	cell adhesion [GO:0007155]		104	124	2581	7.67145	F_HA	VSLPNYPAIPTDATLELQNLR_2_A0A9L0SGV4	A0A9L0SGV4_VSLPNYPAIPTDATLELQNLR_2	ACAN	31.0741	F_HA1	2.26074e+09	IS_vs_F_HA	complete	3.12962	2.44982	3.80942	31.5008	11.7126	6.35711e-05	0.00307914	2.45079
A0A9L0SGV4	carbohydrate binding [GO:0030246]; hyaluronic acid binding [GO:0005540]	cell adhesion [GO:0007155]		104	124	2581	7.67145	F_HA	VSLPNYPAIPTDATLELQNLR_2_A0A9L0SGV4	A0A9L0SGV4_VSLPNYPAIPTDATLELQNLR_2	ACAN	31.0116	F_HA2	2.16489e+09	IS_vs_F_HA	complete	3.12962	2.44982	3.80942	31.5008	11.7126	6.35711e-05	0.00307914	2.45079
A0A9L0SRH2	carbohydrate binding [GO:0030246]; hyaluronic acid binding [GO:0005540]	cell adhesion [GO:0007155]		104	124	2539	7.79835	IS	VSLPNYPAIPTDATLELQNLR_2_A0A9L0SRH2	A0A9L0SRH2_VSLPNYPAIPTDATLELQNLR_2	ACAN	34.1162	IS1	1.86205e+10	IS_vs_F_HA	complete	3.12962	2.44982	3.80942	31.5008	11.7126	6.35711e-05	0.00307914	2.45079
A0A9L0SRH2	carbohydrate binding [GO:0030246]; hyaluronic acid binding [GO:0005540]	cell adhesion [GO:0007155]		104	124	2539	7.79835	IS	VSLPNYPAIPTDATLELQNLR_2_A0A9L0SRH2	A0A9L0SRH2_VSLPNYPAIPTDATLELQNLR_2	ACAN	34.2289	IS2	2.01332e+10	IS_vs_F_HA	complete	3.12962	2.44982	3.80942	31.5008	11.7126	6.35711e-05	0.00307914	2.45079
A0A9L0SRH2	carbohydrate binding [GO:0030246]; hyaluronic acid binding [GO:0005540]	cell adhesion [GO:0007155]		104	124	2539	7.79835	F_HA	VSLPNYPAIPTDATLELQNLR_2_A0A9L0SRH2	A0A9L0SRH2_VSLPNYPAIPTDATLELQNLR_2	ACAN	31.0741	F_HA1	2.26074e+09	IS_vs_F_HA	complete	3.12962	2.44982	3.80942	31.5008	11.7126	6.35711e-05	0.00307914	2.45079
A0A9L0SRH2	carbohydrate binding [GO:0030246]; hyaluronic acid binding [GO:0005540]	cell adhesion [GO:0007155]		104	124	2539	7.79835	F_HA	VSLPNYPAIPTDATLELQNLR_2_A0A9L0SRH2	A0A9L0SRH2_VSLPNYPAIPTDATLELQNLR_2	ACAN	31.0116	F_HA2	2.16489e+09	IS_vs_F_HA	complete	3.12962	2.44982	3.80942	31.5008	11.7126	6.35711e-05	0.00307914	2.45079
A0A9L0SU06	carbohydrate binding [GO:0030246]; hyaluronic acid binding [GO:0005540]	cell adhesion [GO:0007155]		104	124	2560	7.73438	IS	VSLPNYPAIPTDATLELQNLR_2_A0A9L0SU06	A0A9L0SU06_VSLPNYPAIPTDATLELQNLR_2	ACAN	34.1162	IS1	1.86205e+10	IS_vs_F_HA	complete	3.12962	2.44982	3.80942	31.5008	11.7126	6.35711e-05	0.00307914	2.45079
A0A9L0SU06	carbohydrate binding [GO:0030246]; hyaluronic acid binding [GO:0005540]	cell adhesion [GO:0007155]		104	124	2560	7.73438	IS	VSLPNYPAIPTDATLELQNLR_2_A0A9L0SU06	A0A9L0SU06_VSLPNYPAIPTDATLELQNLR_2	ACAN	34.2289	IS2	2.01332e+10	IS_vs_F_HA	complete	3.12962	2.44982	3.80942	31.5008	11.7126	6.35711e-05	0.00307914	2.45079
A0A9L0SU06	carbohydrate binding [GO:0030246]; hyaluronic acid binding [GO:0005540]	cell adhesion [GO:0007155]		104	124	2560	7.73438	F_HA	VSLPNYPAIPTDATLELQNLR_2_A0A9L0SU06	A0A9L0SU06_VSLPNYPAIPTDATLELQNLR_2	ACAN	31.0741	F_HA1	2.26074e+09	IS_vs_F_HA	complete	3.12962	2.44982	3.80942	31.5008	11.7126	6.35711e-05	0.00307914	2.45079
A0A9L0SU06	carbohydrate binding [GO:0030246]; hyaluronic acid binding [GO:0005540]	cell adhesion [GO:0007155]		104	124	2560	7.73438	F_HA	VSLPNYPAIPTDATLELQNLR_2_A0A9L0SU06	A0A9L0SU06_VSLPNYPAIPTDATLELQNLR_2	ACAN	31.0116	F_HA2	2.16489e+09	IS_vs_F_HA	complete	3.12962	2.44982	3.80942	31.5008	11.7126	6.35711e-05	0.00307914	2.45079
F7C3C6	carbohydrate binding [GO:0030246]; hyaluronic acid binding [GO:0005540]	cartilage condensation [GO:0001502]; cell adhesion [GO:0007155]; chondrocyte development [GO:0002063]; collagen fibril organization [GO:0030199]; heart development [GO:0007507]; proteoglycan biosynthetic process [GO:0030166]		104	124	2665	7.42964	IS	VSLPNYPAIPTDATLELQNLR_2_F7C3C6	F7C3C6_VSLPNYPAIPTDATLELQNLR_2	ACAN	34.1162	IS1	1.86205e+10	IS_vs_F_HA	complete	3.12962	2.44982	3.80942	31.5008	11.7126	6.35711e-05	0.00307914	2.45079
F7C3C6	carbohydrate binding [GO:0030246]; hyaluronic acid binding [GO:0005540]	cartilage condensation [GO:0001502]; cell adhesion [GO:0007155]; chondrocyte development [GO:0002063]; collagen fibril organization [GO:0030199]; heart development [GO:0007507]; proteoglycan biosynthetic process [GO:0030166]		104	124	2665	7.42964	IS	VSLPNYPAIPTDATLELQNLR_2_F7C3C6	F7C3C6_VSLPNYPAIPTDATLELQNLR_2	ACAN	34.2289	IS2	2.01332e+10	IS_vs_F_HA	complete	3.12962	2.44982	3.80942	31.5008	11.7126	6.35711e-05	0.00307914	2.45079
F7C3C6	carbohydrate binding [GO:0030246]; hyaluronic acid binding [GO:0005540]	cartilage condensation [GO:0001502]; cell adhesion [GO:0007155]; chondrocyte development [GO:0002063]; collagen fibril organization [GO:0030199]; heart development [GO:0007507]; proteoglycan biosynthetic process [GO:0030166]		104	124	2665	7.42964	F_HA	VSLPNYPAIPTDATLELQNLR_2_F7C3C6	F7C3C6_VSLPNYPAIPTDATLELQNLR_2	ACAN	31.0741	F_HA1	2.26074e+09	IS_vs_F_HA	complete	3.12962	2.44982	3.80942	31.5008	11.7126	6.35711e-05	0.00307914	2.45079
F7C3C6	carbohydrate binding [GO:0030246]; hyaluronic acid binding [GO:0005540]	cartilage condensation [GO:0001502]; cell adhesion [GO:0007155]; chondrocyte development [GO:0002063]; collagen fibril organization [GO:0030199]; heart development [GO:0007507]; proteoglycan biosynthetic process [GO:0030166]		104	124	2665	7.42964	F_HA	VSLPNYPAIPTDATLELQNLR_2_F7C3C6	F7C3C6_VSLPNYPAIPTDATLELQNLR_2	ACAN	31.0116	F_HA2	2.16489e+09	IS_vs_F_HA	complete	3.12962	2.44982	3.80942	31.5008	11.7126	6.35711e-05	0.00307914	2.45079
A0A3Q2HU92	calcium ion binding [GO:0005509]; carbohydrate binding [GO:0030246]; hyaluronic acid binding [GO:0005540]	cell adhesion [GO:0007155]; central nervous system development [GO:0007417]; glial cell differentiation [GO:0010001]; positive regulation of neuroblast proliferation [GO:0002052]; skeletal system development [GO:0001501]	9796.ENSECAP00000038831;	104	124	2346	8.4399	IS	VSLPNYPAIPTDATLELQNLR_3_A0A3Q2HU92	A0A3Q2HU92_VSLPNYPAIPTDATLELQNLR_3	ACAN	31.2392	IS1	2.53479e+09	IS_vs_F_HA	complete	3.09445	2.34276	3.84614	28.8873	10.4733	0.000111168	0.00375385	1.98811
A0A3Q2HU92	calcium ion binding [GO:0005509]; carbohydrate binding [GO:0030246]; hyaluronic acid binding [GO:0005540]	cell adhesion [GO:0007155]; central nervous system development [GO:0007417]; glial cell differentiation [GO:0010001]; positive regulation of neuroblast proliferation [GO:0002052]; skeletal system development [GO:0001501]	9796.ENSECAP00000038831;	104	124	2346	8.4399	IS	VSLPNYPAIPTDATLELQNLR_3_A0A3Q2HU92	A0A3Q2HU92_VSLPNYPAIPTDATLELQNLR_3	ACAN	31.6153	IS2	3.28967e+09	IS_vs_F_HA	complete	3.09445	2.34276	3.84614	28.8873	10.4733	0.000111168	0.00375385	1.98811
A0A3Q2HU92	calcium ion binding [GO:0005509]; carbohydrate binding [GO:0030246]; hyaluronic acid binding [GO:0005540]	cell adhesion [GO:0007155]; central nervous system development [GO:0007417]; glial cell differentiation [GO:0010001]; positive regulation of neuroblast proliferation [GO:0002052]; skeletal system development [GO:0001501]	9796.ENSECAP00000038831;	104	124	2346	8.4399	F_HA	VSLPNYPAIPTDATLELQNLR_3_A0A3Q2HU92	A0A3Q2HU92_VSLPNYPAIPTDATLELQNLR_3	ACAN	28.41	F_HA1	3.56661e+08	IS_vs_F_HA	complete	3.09445	2.34276	3.84614	28.8873	10.4733	0.000111168	0.00375385	1.98811
A0A3Q2HU92	calcium ion binding [GO:0005509]; carbohydrate binding [GO:0030246]; hyaluronic acid binding [GO:0005540]	cell adhesion [GO:0007155]; central nervous system development [GO:0007417]; glial cell differentiation [GO:0010001]; positive regulation of neuroblast proliferation [GO:0002052]; skeletal system development [GO:0001501]	9796.ENSECAP00000038831;	104	124	2346	8.4399	F_HA	VSLPNYPAIPTDATLELQNLR_3_A0A3Q2HU92	A0A3Q2HU92_VSLPNYPAIPTDATLELQNLR_3	ACAN	28.2556	F_HA2	3.20475e+08	IS_vs_F_HA	complete	3.09445	2.34276	3.84614	28.8873	10.4733	0.000111168	0.00375385	1.98811
A0A9L0S3L1	carbohydrate binding [GO:0030246]; hyaluronic acid binding [GO:0005540]	cell adhesion [GO:0007155]		104	124	2476	7.99677	IS	VSLPNYPAIPTDATLELQNLR_3_A0A9L0S3L1	A0A9L0S3L1_VSLPNYPAIPTDATLELQNLR_3	ACAN	31.2392	IS1	2.53479e+09	IS_vs_F_HA	complete	3.09445	2.34276	3.84614	28.8873	10.4733	0.000111168	0.00375385	1.98811
A0A9L0S3L1	carbohydrate binding [GO:0030246]; hyaluronic acid binding [GO:0005540]	cell adhesion [GO:0007155]		104	124	2476	7.99677	IS	VSLPNYPAIPTDATLELQNLR_3_A0A9L0S3L1	A0A9L0S3L1_VSLPNYPAIPTDATLELQNLR_3	ACAN	31.6153	IS2	3.28967e+09	IS_vs_F_HA	complete	3.09445	2.34276	3.84614	28.8873	10.4733	0.000111168	0.00375385	1.98811
A0A9L0S3L1	carbohydrate binding [GO:0030246]; hyaluronic acid binding [GO:0005540]	cell adhesion [GO:0007155]		104	124	2476	7.99677	F_HA	VSLPNYPAIPTDATLELQNLR_3_A0A9L0S3L1	A0A9L0S3L1_VSLPNYPAIPTDATLELQNLR_3	ACAN	28.41	F_HA1	3.56661e+08	IS_vs_F_HA	complete	3.09445	2.34276	3.84614	28.8873	10.4733	0.000111168	0.00375385	1.98811
A0A9L0S3L1	carbohydrate binding [GO:0030246]; hyaluronic acid binding [GO:0005540]	cell adhesion [GO:0007155]		104	124	2476	7.99677	F_HA	VSLPNYPAIPTDATLELQNLR_3_A0A9L0S3L1	A0A9L0S3L1_VSLPNYPAIPTDATLELQNLR_3	ACAN	28.2556	F_HA2	3.20475e+08	IS_vs_F_HA	complete	3.09445	2.34276	3.84614	28.8873	10.4733	0.000111168	0.00375385	1.98811
A0A9L0S4J8	carbohydrate binding [GO:0030246]; hyaluronic acid binding [GO:0005540]	cell adhesion [GO:0007155]		104	124	2581	7.67145	IS	VSLPNYPAIPTDATLELQNLR_3_A0A9L0S4J8	A0A9L0S4J8_VSLPNYPAIPTDATLELQNLR_3	ACAN	31.2392	IS1	2.53479e+09	IS_vs_F_HA	complete	3.09445	2.34276	3.84614	28.8873	10.4733	0.000111168	0.00375385	1.98811
A0A9L0S4J8	carbohydrate binding [GO:0030246]; hyaluronic acid binding [GO:0005540]	cell adhesion [GO:0007155]		104	124	2581	7.67145	IS	VSLPNYPAIPTDATLELQNLR_3_A0A9L0S4J8	A0A9L0S4J8_VSLPNYPAIPTDATLELQNLR_3	ACAN	31.6153	IS2	3.28967e+09	IS_vs_F_HA	complete	3.09445	2.34276	3.84614	28.8873	10.4733	0.000111168	0.00375385	1.98811
A0A9L0S4J8	carbohydrate binding [GO:0030246]; hyaluronic acid binding [GO:0005540]	cell adhesion [GO:0007155]		104	124	2581	7.67145	F_HA	VSLPNYPAIPTDATLELQNLR_3_A0A9L0S4J8	A0A9L0S4J8_VSLPNYPAIPTDATLELQNLR_3	ACAN	28.41	F_HA1	3.56661e+08	IS_vs_F_HA	complete	3.09445	2.34276	3.84614	28.8873	10.4733	0.000111168	0.00375385	1.98811
A0A9L0S4J8	carbohydrate binding [GO:0030246]; hyaluronic acid binding [GO:0005540]	cell adhesion [GO:0007155]		104	124	2581	7.67145	F_HA	VSLPNYPAIPTDATLELQNLR_3_A0A9L0S4J8	A0A9L0S4J8_VSLPNYPAIPTDATLELQNLR_3	ACAN	28.2556	F_HA2	3.20475e+08	IS_vs_F_HA	complete	3.09445	2.34276	3.84614	28.8873	10.4733	0.000111168	0.00375385	1.98811
A0A9L0S6F6	carbohydrate binding [GO:0030246]; hyaluronic acid binding [GO:0005540]	cell adhesion [GO:0007155]		104	124	2371	8.35091	IS	VSLPNYPAIPTDATLELQNLR_3_A0A9L0S6F6	A0A9L0S6F6_VSLPNYPAIPTDATLELQNLR_3	ACAN	31.2392	IS1	2.53479e+09	IS_vs_F_HA	complete	3.09445	2.34276	3.84614	28.8873	10.4733	0.000111168	0.00375385	1.98811
A0A9L0S6F6	carbohydrate binding [GO:0030246]; hyaluronic acid binding [GO:0005540]	cell adhesion [GO:0007155]		104	124	2371	8.35091	IS	VSLPNYPAIPTDATLELQNLR_3_A0A9L0S6F6	A0A9L0S6F6_VSLPNYPAIPTDATLELQNLR_3	ACAN	31.6153	IS2	3.28967e+09	IS_vs_F_HA	complete	3.09445	2.34276	3.84614	28.8873	10.4733	0.000111168	0.00375385	1.98811
A0A9L0S6F6	carbohydrate binding [GO:0030246]; hyaluronic acid binding [GO:0005540]	cell adhesion [GO:0007155]		104	124	2371	8.35091	F_HA	VSLPNYPAIPTDATLELQNLR_3_A0A9L0S6F6	A0A9L0S6F6_VSLPNYPAIPTDATLELQNLR_3	ACAN	28.41	F_HA1	3.56661e+08	IS_vs_F_HA	complete	3.09445	2.34276	3.84614	28.8873	10.4733	0.000111168	0.00375385	1.98811
A0A9L0S6F6	carbohydrate binding [GO:0030246]; hyaluronic acid binding [GO:0005540]	cell adhesion [GO:0007155]		104	124	2371	8.35091	F_HA	VSLPNYPAIPTDATLELQNLR_3_A0A9L0S6F6	A0A9L0S6F6_VSLPNYPAIPTDATLELQNLR_3	ACAN	28.2556	F_HA2	3.20475e+08	IS_vs_F_HA	complete	3.09445	2.34276	3.84614	28.8873	10.4733	0.000111168	0.00375385	1.98811
A0A9L0SCK6	carbohydrate binding [GO:0030246]; hyaluronic acid binding [GO:0005540]	cell adhesion [GO:0007155]		104	124	2371	8.35091	IS	VSLPNYPAIPTDATLELQNLR_3_A0A9L0SCK6	A0A9L0SCK6_VSLPNYPAIPTDATLELQNLR_3	ACAN	31.2392	IS1	2.53479e+09	IS_vs_F_HA	complete	3.09445	2.34276	3.84614	28.8873	10.4733	0.000111168	0.00375385	1.98811
A0A9L0SCK6	carbohydrate binding [GO:0030246]; hyaluronic acid binding [GO:0005540]	cell adhesion [GO:0007155]		104	124	2371	8.35091	IS	VSLPNYPAIPTDATLELQNLR_3_A0A9L0SCK6	A0A9L0SCK6_VSLPNYPAIPTDATLELQNLR_3	ACAN	31.6153	IS2	3.28967e+09	IS_vs_F_HA	complete	3.09445	2.34276	3.84614	28.8873	10.4733	0.000111168	0.00375385	1.98811
A0A9L0SCK6	carbohydrate binding [GO:0030246]; hyaluronic acid binding [GO:0005540]	cell adhesion [GO:0007155]		104	124	2371	8.35091	F_HA	VSLPNYPAIPTDATLELQNLR_3_A0A9L0SCK6	A0A9L0SCK6_VSLPNYPAIPTDATLELQNLR_3	ACAN	28.41	F_HA1	3.56661e+08	IS_vs_F_HA	complete	3.09445	2.34276	3.84614	28.8873	10.4733	0.000111168	0.00375385	1.98811
A0A9L0SCK6	carbohydrate binding [GO:0030246]; hyaluronic acid binding [GO:0005540]	cell adhesion [GO:0007155]		104	124	2371	8.35091	F_HA	VSLPNYPAIPTDATLELQNLR_3_A0A9L0SCK6	A0A9L0SCK6_VSLPNYPAIPTDATLELQNLR_3	ACAN	28.2556	F_HA2	3.20475e+08	IS_vs_F_HA	complete	3.09445	2.34276	3.84614	28.8873	10.4733	0.000111168	0.00375385	1.98811
A0A9L0SGJ6	calcium ion binding [GO:0005509]; carbohydrate binding [GO:0030246]; hyaluronic acid binding [GO:0005540]	cell adhesion [GO:0007155]		104	124	2474	6.91188	IS	VSLPNYPAIPTDATLELQNLR_3_A0A9L0SGJ6	A0A9L0SGJ6_VSLPNYPAIPTDATLELQNLR_3	ACAN	31.2392	IS1	2.53479e+09	IS_vs_F_HA	complete	3.09445	2.34276	3.84614	28.8873	10.4733	0.000111168	0.00375385	1.98811
A0A9L0SGJ6	calcium ion binding [GO:0005509]; carbohydrate binding [GO:0030246]; hyaluronic acid binding [GO:0005540]	cell adhesion [GO:0007155]		104	124	2474	6.91188	IS	VSLPNYPAIPTDATLELQNLR_3_A0A9L0SGJ6	A0A9L0SGJ6_VSLPNYPAIPTDATLELQNLR_3	ACAN	31.6153	IS2	3.28967e+09	IS_vs_F_HA	complete	3.09445	2.34276	3.84614	28.8873	10.4733	0.000111168	0.00375385	1.98811
A0A9L0SGJ6	calcium ion binding [GO:0005509]; carbohydrate binding [GO:0030246]; hyaluronic acid binding [GO:0005540]	cell adhesion [GO:0007155]		104	124	2474	6.91188	F_HA	VSLPNYPAIPTDATLELQNLR_3_A0A9L0SGJ6	A0A9L0SGJ6_VSLPNYPAIPTDATLELQNLR_3	ACAN	28.41	F_HA1	3.56661e+08	IS_vs_F_HA	complete	3.09445	2.34276	3.84614	28.8873	10.4733	0.000111168	0.00375385	1.98811
A0A9L0SGJ6	calcium ion binding [GO:0005509]; carbohydrate binding [GO:0030246]; hyaluronic acid binding [GO:0005540]	cell adhesion [GO:0007155]		104	124	2474	6.91188	F_HA	VSLPNYPAIPTDATLELQNLR_3_A0A9L0SGJ6	A0A9L0SGJ6_VSLPNYPAIPTDATLELQNLR_3	ACAN	28.2556	F_HA2	3.20475e+08	IS_vs_F_HA	complete	3.09445	2.34276	3.84614	28.8873	10.4733	0.000111168	0.00375385	1.98811
A0A9L0SGV4	carbohydrate binding [GO:0030246]; hyaluronic acid binding [GO:0005540]	cell adhesion [GO:0007155]		104	124	2581	7.67145	IS	VSLPNYPAIPTDATLELQNLR_3_A0A9L0SGV4	A0A9L0SGV4_VSLPNYPAIPTDATLELQNLR_3	ACAN	31.2392	IS1	2.53479e+09	IS_vs_F_HA	complete	3.09445	2.34276	3.84614	28.8873	10.4733	0.000111168	0.00375385	1.98811
A0A9L0SGV4	carbohydrate binding [GO:0030246]; hyaluronic acid binding [GO:0005540]	cell adhesion [GO:0007155]		104	124	2581	7.67145	IS	VSLPNYPAIPTDATLELQNLR_3_A0A9L0SGV4	A0A9L0SGV4_VSLPNYPAIPTDATLELQNLR_3	ACAN	31.6153	IS2	3.28967e+09	IS_vs_F_HA	complete	3.09445	2.34276	3.84614	28.8873	10.4733	0.000111168	0.00375385	1.98811
A0A9L0SGV4	carbohydrate binding [GO:0030246]; hyaluronic acid binding [GO:0005540]	cell adhesion [GO:0007155]		104	124	2581	7.67145	F_HA	VSLPNYPAIPTDATLELQNLR_3_A0A9L0SGV4	A0A9L0SGV4_VSLPNYPAIPTDATLELQNLR_3	ACAN	28.41	F_HA1	3.56661e+08	IS_vs_F_HA	complete	3.09445	2.34276	3.84614	28.8873	10.4733	0.000111168	0.00375385	1.98811
A0A9L0SGV4	carbohydrate binding [GO:0030246]; hyaluronic acid binding [GO:0005540]	cell adhesion [GO:0007155]		104	124	2581	7.67145	F_HA	VSLPNYPAIPTDATLELQNLR_3_A0A9L0SGV4	A0A9L0SGV4_VSLPNYPAIPTDATLELQNLR_3	ACAN	28.2556	F_HA2	3.20475e+08	IS_vs_F_HA	complete	3.09445	2.34276	3.84614	28.8873	10.4733	0.000111168	0.00375385	1.98811
A0A9L0SRH2	carbohydrate binding [GO:0030246]; hyaluronic acid binding [GO:0005540]	cell adhesion [GO:0007155]		104	124	2539	7.79835	IS	VSLPNYPAIPTDATLELQNLR_3_A0A9L0SRH2	A0A9L0SRH2_VSLPNYPAIPTDATLELQNLR_3	ACAN	31.2392	IS1	2.53479e+09	IS_vs_F_HA	complete	3.09445	2.34276	3.84614	28.8873	10.4733	0.000111168	0.00375385	1.98811
A0A9L0SRH2	carbohydrate binding [GO:0030246]; hyaluronic acid binding [GO:0005540]	cell adhesion [GO:0007155]		104	124	2539	7.79835	IS	VSLPNYPAIPTDATLELQNLR_3_A0A9L0SRH2	A0A9L0SRH2_VSLPNYPAIPTDATLELQNLR_3	ACAN	31.6153	IS2	3.28967e+09	IS_vs_F_HA	complete	3.09445	2.34276	3.84614	28.8873	10.4733	0.000111168	0.00375385	1.98811
A0A9L0SRH2	carbohydrate binding [GO:0030246]; hyaluronic acid binding [GO:0005540]	cell adhesion [GO:0007155]		104	124	2539	7.79835	F_HA	VSLPNYPAIPTDATLELQNLR_3_A0A9L0SRH2	A0A9L0SRH2_VSLPNYPAIPTDATLELQNLR_3	ACAN	28.41	F_HA1	3.56661e+08	IS_vs_F_HA	complete	3.09445	2.34276	3.84614	28.8873	10.4733	0.000111168	0.00375385	1.98811
A0A9L0SRH2	carbohydrate binding [GO:0030246]; hyaluronic acid binding [GO:0005540]	cell adhesion [GO:0007155]		104	124	2539	7.79835	F_HA	VSLPNYPAIPTDATLELQNLR_3_A0A9L0SRH2	A0A9L0SRH2_VSLPNYPAIPTDATLELQNLR_3	ACAN	28.2556	F_HA2	3.20475e+08	IS_vs_F_HA	complete	3.09445	2.34276	3.84614	28.8873	10.4733	0.000111168	0.00375385	1.98811
A0A9L0SU06	carbohydrate binding [GO:0030246]; hyaluronic acid binding [GO:0005540]	cell adhesion [GO:0007155]		104	124	2560	7.73438	IS	VSLPNYPAIPTDATLELQNLR_3_A0A9L0SU06	A0A9L0SU06_VSLPNYPAIPTDATLELQNLR_3	ACAN	31.2392	IS1	2.53479e+09	IS_vs_F_HA	complete	3.09445	2.34276	3.84614	28.8873	10.4733	0.000111168	0.00375385	1.98811
A0A9L0SU06	carbohydrate binding [GO:0030246]; hyaluronic acid binding [GO:0005540]	cell adhesion [GO:0007155]		104	124	2560	7.73438	IS	VSLPNYPAIPTDATLELQNLR_3_A0A9L0SU06	A0A9L0SU06_VSLPNYPAIPTDATLELQNLR_3	ACAN	31.6153	IS2	3.28967e+09	IS_vs_F_HA	complete	3.09445	2.34276	3.84614	28.8873	10.4733	0.000111168	0.00375385	1.98811
A0A9L0SU06	carbohydrate binding [GO:0030246]; hyaluronic acid binding [GO:0005540]	cell adhesion [GO:0007155]		104	124	2560	7.73438	F_HA	VSLPNYPAIPTDATLELQNLR_3_A0A9L0SU06	A0A9L0SU06_VSLPNYPAIPTDATLELQNLR_3	ACAN	28.41	F_HA1	3.56661e+08	IS_vs_F_HA	complete	3.09445	2.34276	3.84614	28.8873	10.4733	0.000111168	0.00375385	1.98811
A0A9L0SU06	carbohydrate binding [GO:0030246]; hyaluronic acid binding [GO:0005540]	cell adhesion [GO:0007155]		104	124	2560	7.73438	F_HA	VSLPNYPAIPTDATLELQNLR_3_A0A9L0SU06	A0A9L0SU06_VSLPNYPAIPTDATLELQNLR_3	ACAN	28.2556	F_HA2	3.20475e+08	IS_vs_F_HA	complete	3.09445	2.34276	3.84614	28.8873	10.4733	0.000111168	0.00375385	1.98811
F7C3C6	carbohydrate binding [GO:0030246]; hyaluronic acid binding [GO:0005540]	cartilage condensation [GO:0001502]; cell adhesion [GO:0007155]; chondrocyte development [GO:0002063]; collagen fibril organization [GO:0030199]; heart development [GO:0007507]; proteoglycan biosynthetic process [GO:0030166]		104	124	2665	7.42964	IS	VSLPNYPAIPTDATLELQNLR_3_F7C3C6	F7C3C6_VSLPNYPAIPTDATLELQNLR_3	ACAN	31.2392	IS1	2.53479e+09	IS_vs_F_HA	complete	3.09445	2.34276	3.84614	28.8873	10.4733	0.000111168	0.00375385	1.98811
F7C3C6	carbohydrate binding [GO:0030246]; hyaluronic acid binding [GO:0005540]	cartilage condensation [GO:0001502]; cell adhesion [GO:0007155]; chondrocyte development [GO:0002063]; collagen fibril organization [GO:0030199]; heart development [GO:0007507]; proteoglycan biosynthetic process [GO:0030166]		104	124	2665	7.42964	IS	VSLPNYPAIPTDATLELQNLR_3_F7C3C6	F7C3C6_VSLPNYPAIPTDATLELQNLR_3	ACAN	31.6153	IS2	3.28967e+09	IS_vs_F_HA	complete	3.09445	2.34276	3.84614	28.8873	10.4733	0.000111168	0.00375385	1.98811
F7C3C6	carbohydrate binding [GO:0030246]; hyaluronic acid binding [GO:0005540]	cartilage condensation [GO:0001502]; cell adhesion [GO:0007155]; chondrocyte development [GO:0002063]; collagen fibril organization [GO:0030199]; heart development [GO:0007507]; proteoglycan biosynthetic process [GO:0030166]		104	124	2665	7.42964	F_HA	VSLPNYPAIPTDATLELQNLR_3_F7C3C6	F7C3C6_VSLPNYPAIPTDATLELQNLR_3	ACAN	28.41	F_HA1	3.56661e+08	IS_vs_F_HA	complete	3.09445	2.34276	3.84614	28.8873	10.4733	0.000111168	0.00375385	1.98811
F7C3C6	carbohydrate binding [GO:0030246]; hyaluronic acid binding [GO:0005540]	cartilage condensation [GO:0001502]; cell adhesion [GO:0007155]; chondrocyte development [GO:0002063]; collagen fibril organization [GO:0030199]; heart development [GO:0007507]; proteoglycan biosynthetic process [GO:0030166]		104	124	2665	7.42964	F_HA	VSLPNYPAIPTDATLELQNLR_3_F7C3C6	F7C3C6_VSLPNYPAIPTDATLELQNLR_3	ACAN	28.2556	F_HA2	3.20475e+08	IS_vs_F_HA	complete	3.09445	2.34276	3.84614	28.8873	10.4733	0.000111168	0.00375385	1.98811
A0A3Q2HU92	calcium ion binding [GO:0005509]; carbohydrate binding [GO:0030246]; hyaluronic acid binding [GO:0005540]	cell adhesion [GO:0007155]; central nervous system development [GO:0007417]; glial cell differentiation [GO:0010001]; positive regulation of neuroblast proliferation [GO:0002052]; skeletal system development [GO:0001501]	9796.ENSECAP00000038831;	314	326	2346	8.4399	IS	ARPNCGGNLLGVR_2_A0A3Q2HU92	A0A3Q2HU92_ARPNCGGNLLGVR_2	ACAN	33.3947	IS1	1.1293e+10	IS_vs_F_HA	complete	6.21114	4.58492	7.83735	29.5245	9.71701	0.000161256	0.00451834	1.66453
A0A3Q2HU92	calcium ion binding [GO:0005509]; carbohydrate binding [GO:0030246]; hyaluronic acid binding [GO:0005540]	cell adhesion [GO:0007155]; central nervous system development [GO:0007417]; glial cell differentiation [GO:0010001]; positive regulation of neuroblast proliferation [GO:0002052]; skeletal system development [GO:0001501]	9796.ENSECAP00000038831;	314	326	2346	8.4399	IS	ARPNCGGNLLGVR_2_A0A3Q2HU92	A0A3Q2HU92_ARPNCGGNLLGVR_2	ACAN	32.3233	IS2	5.37392e+09	IS_vs_F_HA	complete	6.21114	4.58492	7.83735	29.5245	9.71701	0.000161256	0.00451834	1.66453
A0A3Q2HU92	calcium ion binding [GO:0005509]; carbohydrate binding [GO:0030246]; hyaluronic acid binding [GO:0005540]	cell adhesion [GO:0007155]; central nervous system development [GO:0007417]; glial cell differentiation [GO:0010001]; positive regulation of neuroblast proliferation [GO:0002052]; skeletal system development [GO:0001501]	9796.ENSECAP00000038831;	314	326	2346	8.4399	F_HA	ARPNCGGNLLGVR_2_A0A3Q2HU92	A0A3Q2HU92_ARPNCGGNLLGVR_2	ACAN	26.3826	F_HA1	8.74885e+07	IS_vs_F_HA	complete	6.21114	4.58492	7.83735	29.5245	9.71701	0.000161256	0.00451834	1.66453
A0A3Q2HU92	calcium ion binding [GO:0005509]; carbohydrate binding [GO:0030246]; hyaluronic acid binding [GO:0005540]	cell adhesion [GO:0007155]; central nervous system development [GO:0007417]; glial cell differentiation [GO:0010001]; positive regulation of neuroblast proliferation [GO:0002052]; skeletal system development [GO:0001501]	9796.ENSECAP00000038831;	314	326	2346	8.4399	F_HA	ARPNCGGNLLGVR_2_A0A3Q2HU92	A0A3Q2HU92_ARPNCGGNLLGVR_2	ACAN	26.9132	F_HA2	126378100	IS_vs_F_HA	complete	6.21114	4.58492	7.83735	29.5245	9.71701	0.000161256	0.00451834	1.66453
A0A9L0S3L1	carbohydrate binding [GO:0030246]; hyaluronic acid binding [GO:0005540]	cell adhesion [GO:0007155]		314	326	2476	7.99677	IS	ARPNCGGNLLGVR_2_A0A9L0S3L1	A0A9L0S3L1_ARPNCGGNLLGVR_2	ACAN	33.3947	IS1	1.1293e+10	IS_vs_F_HA	complete	6.21114	4.58492	7.83735	29.5245	9.71701	0.000161256	0.00451834	1.66453
A0A9L0S3L1	carbohydrate binding [GO:0030246]; hyaluronic acid binding [GO:0005540]	cell adhesion [GO:0007155]		314	326	2476	7.99677	IS	ARPNCGGNLLGVR_2_A0A9L0S3L1	A0A9L0S3L1_ARPNCGGNLLGVR_2	ACAN	32.3233	IS2	5.37392e+09	IS_vs_F_HA	complete	6.21114	4.58492	7.83735	29.5245	9.71701	0.000161256	0.00451834	1.66453
A0A9L0S3L1	carbohydrate binding [GO:0030246]; hyaluronic acid binding [GO:0005540]	cell adhesion [GO:0007155]		314	326	2476	7.99677	F_HA	ARPNCGGNLLGVR_2_A0A9L0S3L1	A0A9L0S3L1_ARPNCGGNLLGVR_2	ACAN	26.3826	F_HA1	8.74885e+07	IS_vs_F_HA	complete	6.21114	4.58492	7.83735	29.5245	9.71701	0.000161256	0.00451834	1.66453
A0A9L0S3L1	carbohydrate binding [GO:0030246]; hyaluronic acid binding [GO:0005540]	cell adhesion [GO:0007155]		314	326	2476	7.99677	F_HA	ARPNCGGNLLGVR_2_A0A9L0S3L1	A0A9L0S3L1_ARPNCGGNLLGVR_2	ACAN	26.9132	F_HA2	126378100	IS_vs_F_HA	complete	6.21114	4.58492	7.83735	29.5245	9.71701	0.000161256	0.00451834	1.66453
A0A9L0S4J8	carbohydrate binding [GO:0030246]; hyaluronic acid binding [GO:0005540]	cell adhesion [GO:0007155]		314	326	2581	7.67145	IS	ARPNCGGNLLGVR_2_A0A9L0S4J8	A0A9L0S4J8_ARPNCGGNLLGVR_2	ACAN	33.3947	IS1	1.1293e+10	IS_vs_F_HA	complete	6.21114	4.58492	7.83735	29.5245	9.71701	0.000161256	0.00451834	1.66453
A0A9L0S4J8	carbohydrate binding [GO:0030246]; hyaluronic acid binding [GO:0005540]	cell adhesion [GO:0007155]		314	326	2581	7.67145	IS	ARPNCGGNLLGVR_2_A0A9L0S4J8	A0A9L0S4J8_ARPNCGGNLLGVR_2	ACAN	32.3233	IS2	5.37392e+09	IS_vs_F_HA	complete	6.21114	4.58492	7.83735	29.5245	9.71701	0.000161256	0.00451834	1.66453
A0A9L0S4J8	carbohydrate binding [GO:0030246]; hyaluronic acid binding [GO:0005540]	cell adhesion [GO:0007155]		314	326	2581	7.67145	F_HA	ARPNCGGNLLGVR_2_A0A9L0S4J8	A0A9L0S4J8_ARPNCGGNLLGVR_2	ACAN	26.3826	F_HA1	8.74885e+07	IS_vs_F_HA	complete	6.21114	4.58492	7.83735	29.5245	9.71701	0.000161256	0.00451834	1.66453
A0A9L0S4J8	carbohydrate binding [GO:0030246]; hyaluronic acid binding [GO:0005540]	cell adhesion [GO:0007155]		314	326	2581	7.67145	F_HA	ARPNCGGNLLGVR_2_A0A9L0S4J8	A0A9L0S4J8_ARPNCGGNLLGVR_2	ACAN	26.9132	F_HA2	126378100	IS_vs_F_HA	complete	6.21114	4.58492	7.83735	29.5245	9.71701	0.000161256	0.00451834	1.66453
A0A9L0S6F6	carbohydrate binding [GO:0030246]; hyaluronic acid binding [GO:0005540]	cell adhesion [GO:0007155]		314	326	2371	8.35091	IS	ARPNCGGNLLGVR_2_A0A9L0S6F6	A0A9L0S6F6_ARPNCGGNLLGVR_2	ACAN	33.3947	IS1	1.1293e+10	IS_vs_F_HA	complete	6.21114	4.58492	7.83735	29.5245	9.71701	0.000161256	0.00451834	1.66453
A0A9L0S6F6	carbohydrate binding [GO:0030246]; hyaluronic acid binding [GO:0005540]	cell adhesion [GO:0007155]		314	326	2371	8.35091	IS	ARPNCGGNLLGVR_2_A0A9L0S6F6	A0A9L0S6F6_ARPNCGGNLLGVR_2	ACAN	32.3233	IS2	5.37392e+09	IS_vs_F_HA	complete	6.21114	4.58492	7.83735	29.5245	9.71701	0.000161256	0.00451834	1.66453
A0A9L0S6F6	carbohydrate binding [GO:0030246]; hyaluronic acid binding [GO:0005540]	cell adhesion [GO:0007155]		314	326	2371	8.35091	F_HA	ARPNCGGNLLGVR_2_A0A9L0S6F6	A0A9L0S6F6_ARPNCGGNLLGVR_2	ACAN	26.3826	F_HA1	8.74885e+07	IS_vs_F_HA	complete	6.21114	4.58492	7.83735	29.5245	9.71701	0.000161256	0.00451834	1.66453
A0A9L0S6F6	carbohydrate binding [GO:0030246]; hyaluronic acid binding [GO:0005540]	cell adhesion [GO:0007155]		314	326	2371	8.35091	F_HA	ARPNCGGNLLGVR_2_A0A9L0S6F6	A0A9L0S6F6_ARPNCGGNLLGVR_2	ACAN	26.9132	F_HA2	126378100	IS_vs_F_HA	complete	6.21114	4.58492	7.83735	29.5245	9.71701	0.000161256	0.00451834	1.66453
A0A9L0SCK6	carbohydrate binding [GO:0030246]; hyaluronic acid binding [GO:0005540]	cell adhesion [GO:0007155]		314	326	2371	8.35091	IS	ARPNCGGNLLGVR_2_A0A9L0SCK6	A0A9L0SCK6_ARPNCGGNLLGVR_2	ACAN	33.3947	IS1	1.1293e+10	IS_vs_F_HA	complete	6.21114	4.58492	7.83735	29.5245	9.71701	0.000161256	0.00451834	1.66453
A0A9L0SCK6	carbohydrate binding [GO:0030246]; hyaluronic acid binding [GO:0005540]	cell adhesion [GO:0007155]		314	326	2371	8.35091	IS	ARPNCGGNLLGVR_2_A0A9L0SCK6	A0A9L0SCK6_ARPNCGGNLLGVR_2	ACAN	32.3233	IS2	5.37392e+09	IS_vs_F_HA	complete	6.21114	4.58492	7.83735	29.5245	9.71701	0.000161256	0.00451834	1.66453
A0A9L0SCK6	carbohydrate binding [GO:0030246]; hyaluronic acid binding [GO:0005540]	cell adhesion [GO:0007155]		314	326	2371	8.35091	F_HA	ARPNCGGNLLGVR_2_A0A9L0SCK6	A0A9L0SCK6_ARPNCGGNLLGVR_2	ACAN	26.3826	F_HA1	8.74885e+07	IS_vs_F_HA	complete	6.21114	4.58492	7.83735	29.5245	9.71701	0.000161256	0.00451834	1.66453
A0A9L0SCK6	carbohydrate binding [GO:0030246]; hyaluronic acid binding [GO:0005540]	cell adhesion [GO:0007155]		314	326	2371	8.35091	F_HA	ARPNCGGNLLGVR_2_A0A9L0SCK6	A0A9L0SCK6_ARPNCGGNLLGVR_2	ACAN	26.9132	F_HA2	126378100	IS_vs_F_HA	complete	6.21114	4.58492	7.83735	29.5245	9.71701	0.000161256	0.00451834	1.66453
A0A9L0SGJ6	calcium ion binding [GO:0005509]; carbohydrate binding [GO:0030246]; hyaluronic acid binding [GO:0005540]	cell adhesion [GO:0007155]		314	326	2474	6.91188	IS	ARPNCGGNLLGVR_2_A0A9L0SGJ6	A0A9L0SGJ6_ARPNCGGNLLGVR_2	ACAN	33.3947	IS1	1.1293e+10	IS_vs_F_HA	complete	6.21114	4.58492	7.83735	29.5245	9.71701	0.000161256	0.00451834	1.66453
A0A9L0SGJ6	calcium ion binding [GO:0005509]; carbohydrate binding [GO:0030246]; hyaluronic acid binding [GO:0005540]	cell adhesion [GO:0007155]		314	326	2474	6.91188	IS	ARPNCGGNLLGVR_2_A0A9L0SGJ6	A0A9L0SGJ6_ARPNCGGNLLGVR_2	ACAN	32.3233	IS2	5.37392e+09	IS_vs_F_HA	complete	6.21114	4.58492	7.83735	29.5245	9.71701	0.000161256	0.00451834	1.66453
A0A9L0SGJ6	calcium ion binding [GO:0005509]; carbohydrate binding [GO:0030246]; hyaluronic acid binding [GO:0005540]	cell adhesion [GO:0007155]		314	326	2474	6.91188	F_HA	ARPNCGGNLLGVR_2_A0A9L0SGJ6	A0A9L0SGJ6_ARPNCGGNLLGVR_2	ACAN	26.3826	F_HA1	8.74885e+07	IS_vs_F_HA	complete	6.21114	4.58492	7.83735	29.5245	9.71701	0.000161256	0.00451834	1.66453
A0A9L0SGJ6	calcium ion binding [GO:0005509]; carbohydrate binding [GO:0030246]; hyaluronic acid binding [GO:0005540]	cell adhesion [GO:0007155]		314	326	2474	6.91188	F_HA	ARPNCGGNLLGVR_2_A0A9L0SGJ6	A0A9L0SGJ6_ARPNCGGNLLGVR_2	ACAN	26.9132	F_HA2	126378100	IS_vs_F_HA	complete	6.21114	4.58492	7.83735	29.5245	9.71701	0.000161256	0.00451834	1.66453
A0A9L0SGV4	carbohydrate binding [GO:0030246]; hyaluronic acid binding [GO:0005540]	cell adhesion [GO:0007155]		314	326	2581	7.67145	IS	ARPNCGGNLLGVR_2_A0A9L0SGV4	A0A9L0SGV4_ARPNCGGNLLGVR_2	ACAN	33.3947	IS1	1.1293e+10	IS_vs_F_HA	complete	6.21114	4.58492	7.83735	29.5245	9.71701	0.000161256	0.00451834	1.66453
A0A9L0SGV4	carbohydrate binding [GO:0030246]; hyaluronic acid binding [GO:0005540]	cell adhesion [GO:0007155]		314	326	2581	7.67145	IS	ARPNCGGNLLGVR_2_A0A9L0SGV4	A0A9L0SGV4_ARPNCGGNLLGVR_2	ACAN	32.3233	IS2	5.37392e+09	IS_vs_F_HA	complete	6.21114	4.58492	7.83735	29.5245	9.71701	0.000161256	0.00451834	1.66453
A0A9L0SGV4	carbohydrate binding [GO:0030246]; hyaluronic acid binding [GO:0005540]	cell adhesion [GO:0007155]		314	326	2581	7.67145	F_HA	ARPNCGGNLLGVR_2_A0A9L0SGV4	A0A9L0SGV4_ARPNCGGNLLGVR_2	ACAN	26.3826	F_HA1	8.74885e+07	IS_vs_F_HA	complete	6.21114	4.58492	7.83735	29.5245	9.71701	0.000161256	0.00451834	1.66453
A0A9L0SGV4	carbohydrate binding [GO:0030246]; hyaluronic acid binding [GO:0005540]	cell adhesion [GO:0007155]		314	326	2581	7.67145	F_HA	ARPNCGGNLLGVR_2_A0A9L0SGV4	A0A9L0SGV4_ARPNCGGNLLGVR_2	ACAN	26.9132	F_HA2	126378100	IS_vs_F_HA	complete	6.21114	4.58492	7.83735	29.5245	9.71701	0.000161256	0.00451834	1.66453
A0A9L0SRH2	carbohydrate binding [GO:0030246]; hyaluronic acid binding [GO:0005540]	cell adhesion [GO:0007155]		314	326	2539	7.79835	IS	ARPNCGGNLLGVR_2_A0A9L0SRH2	A0A9L0SRH2_ARPNCGGNLLGVR_2	ACAN	33.3947	IS1	1.1293e+10	IS_vs_F_HA	complete	6.21114	4.58492	7.83735	29.5245	9.71701	0.000161256	0.00451834	1.66453
A0A9L0SRH2	carbohydrate binding [GO:0030246]; hyaluronic acid binding [GO:0005540]	cell adhesion [GO:0007155]		314	326	2539	7.79835	IS	ARPNCGGNLLGVR_2_A0A9L0SRH2	A0A9L0SRH2_ARPNCGGNLLGVR_2	ACAN	32.3233	IS2	5.37392e+09	IS_vs_F_HA	complete	6.21114	4.58492	7.83735	29.5245	9.71701	0.000161256	0.00451834	1.66453
A0A9L0SRH2	carbohydrate binding [GO:0030246]; hyaluronic acid binding [GO:0005540]	cell adhesion [GO:0007155]		314	326	2539	7.79835	F_HA	ARPNCGGNLLGVR_2_A0A9L0SRH2	A0A9L0SRH2_ARPNCGGNLLGVR_2	ACAN	26.3826	F_HA1	8.74885e+07	IS_vs_F_HA	complete	6.21114	4.58492	7.83735	29.5245	9.71701	0.000161256	0.00451834	1.66453
A0A9L0SRH2	carbohydrate binding [GO:0030246]; hyaluronic acid binding [GO:0005540]	cell adhesion [GO:0007155]		314	326	2539	7.79835	F_HA	ARPNCGGNLLGVR_2_A0A9L0SRH2	A0A9L0SRH2_ARPNCGGNLLGVR_2	ACAN	26.9132	F_HA2	126378100	IS_vs_F_HA	complete	6.21114	4.58492	7.83735	29.5245	9.71701	0.000161256	0.00451834	1.66453
A0A9L0SU06	carbohydrate binding [GO:0030246]; hyaluronic acid binding [GO:0005540]	cell adhesion [GO:0007155]		314	326	2560	7.73438	IS	ARPNCGGNLLGVR_2_A0A9L0SU06	A0A9L0SU06_ARPNCGGNLLGVR_2	ACAN	33.3947	IS1	1.1293e+10	IS_vs_F_HA	complete	6.21114	4.58492	7.83735	29.5245	9.71701	0.000161256	0.00451834	1.66453
A0A9L0SU06	carbohydrate binding [GO:0030246]; hyaluronic acid binding [GO:0005540]	cell adhesion [GO:0007155]		314	326	2560	7.73438	IS	ARPNCGGNLLGVR_2_A0A9L0SU06	A0A9L0SU06_ARPNCGGNLLGVR_2	ACAN	32.3233	IS2	5.37392e+09	IS_vs_F_HA	complete	6.21114	4.58492	7.83735	29.5245	9.71701	0.000161256	0.00451834	1.66453
A0A9L0SU06	carbohydrate binding [GO:0030246]; hyaluronic acid binding [GO:0005540]	cell adhesion [GO:0007155]		314	326	2560	7.73438	F_HA	ARPNCGGNLLGVR_2_A0A9L0SU06	A0A9L0SU06_ARPNCGGNLLGVR_2	ACAN	26.3826	F_HA1	8.74885e+07	IS_vs_F_HA	complete	6.21114	4.58492	7.83735	29.5245	9.71701	0.000161256	0.00451834	1.66453
A0A9L0SU06	carbohydrate binding [GO:0030246]; hyaluronic acid binding [GO:0005540]	cell adhesion [GO:0007155]		314	326	2560	7.73438	F_HA	ARPNCGGNLLGVR_2_A0A9L0SU06	A0A9L0SU06_ARPNCGGNLLGVR_2	ACAN	26.9132	F_HA2	126378100	IS_vs_F_HA	complete	6.21114	4.58492	7.83735	29.5245	9.71701	0.000161256	0.00451834	1.66453
F7C3C6	carbohydrate binding [GO:0030246]; hyaluronic acid binding [GO:0005540]	cartilage condensation [GO:0001502]; cell adhesion [GO:0007155]; chondrocyte development [GO:0002063]; collagen fibril organization [GO:0030199]; heart development [GO:0007507]; proteoglycan biosynthetic process [GO:0030166]		314	326	2665	7.42964	IS	ARPNCGGNLLGVR_2_F7C3C6	F7C3C6_ARPNCGGNLLGVR_2	ACAN	33.3947	IS1	1.1293e+10	IS_vs_F_HA	complete	6.21114	4.58492	7.83735	29.5245	9.71701	0.000161256	0.00451834	1.66453
F7C3C6	carbohydrate binding [GO:0030246]; hyaluronic acid binding [GO:0005540]	cartilage condensation [GO:0001502]; cell adhesion [GO:0007155]; chondrocyte development [GO:0002063]; collagen fibril organization [GO:0030199]; heart development [GO:0007507]; proteoglycan biosynthetic process [GO:0030166]		314	326	2665	7.42964	IS	ARPNCGGNLLGVR_2_F7C3C6	F7C3C6_ARPNCGGNLLGVR_2	ACAN	32.3233	IS2	5.37392e+09	IS_vs_F_HA	complete	6.21114	4.58492	7.83735	29.5245	9.71701	0.000161256	0.00451834	1.66453
F7C3C6	carbohydrate binding [GO:0030246]; hyaluronic acid binding [GO:0005540]	cartilage condensation [GO:0001502]; cell adhesion [GO:0007155]; chondrocyte development [GO:0002063]; collagen fibril organization [GO:0030199]; heart development [GO:0007507]; proteoglycan biosynthetic process [GO:0030166]		314	326	2665	7.42964	F_HA	ARPNCGGNLLGVR_2_F7C3C6	F7C3C6_ARPNCGGNLLGVR_2	ACAN	26.3826	F_HA1	8.74885e+07	IS_vs_F_HA	complete	6.21114	4.58492	7.83735	29.5245	9.71701	0.000161256	0.00451834	1.66453
F7C3C6	carbohydrate binding [GO:0030246]; hyaluronic acid binding [GO:0005540]	cartilage condensation [GO:0001502]; cell adhesion [GO:0007155]; chondrocyte development [GO:0002063]; collagen fibril organization [GO:0030199]; heart development [GO:0007507]; proteoglycan biosynthetic process [GO:0030166]		314	326	2665	7.42964	F_HA	ARPNCGGNLLGVR_2_F7C3C6	F7C3C6_ARPNCGGNLLGVR_2	ACAN	26.9132	F_HA2	126378100	IS_vs_F_HA	complete	6.21114	4.58492	7.83735	29.5245	9.71701	0.000161256	0.00451834	1.66453
A0A5F5PIB7	extracellular matrix structural constituent conferring tensile strength [GO:0030020]; metal ion binding [GO:0046872]; MHC class II protein binding [GO:0042289]; platelet-derived growth factor binding [GO:0048407]; protein homodimerization activity [GO:0042803]; proteoglycan binding [GO:0043394]	anterior head development [GO:0097065]; cartilage condensation [GO:0001502]; cartilage development involved in endochondral bone morphogenesis [GO:0060351]; cellular response to BMP stimulus [GO:0071773]; central nervous system development [GO:0007417]; chondrocyte differentiation [GO:0002062]; collagen fibril organization [GO:0030199]; embryonic skeletal joint morphogenesis [GO:0060272]; endocho…		1127	1148	1529	6.73643	IS	QGDRGEAGAQGPMGPAGPAGAR_3_A0A5F5PIB7	A0A5F5PIB7_QGDRGEAGAQGPMGPAGPAGAR_3	COL2A1	31.5281	IS1	3.09672e+09	IS_vs_F_HA	complete	2.59553	1.90918	3.28189	29.6152	9.62094	0.000169376	0.00463214	1.62092
A0A5F5PIB7	extracellular matrix structural constituent conferring tensile strength [GO:0030020]; metal ion binding [GO:0046872]; MHC class II protein binding [GO:0042289]; platelet-derived growth factor binding [GO:0048407]; protein homodimerization activity [GO:0042803]; proteoglycan binding [GO:0043394]	anterior head development [GO:0097065]; cartilage condensation [GO:0001502]; cartilage development involved in endochondral bone morphogenesis [GO:0060351]; cellular response to BMP stimulus [GO:0071773]; central nervous system development [GO:0007417]; chondrocyte differentiation [GO:0002062]; collagen fibril organization [GO:0030199]; embryonic skeletal joint morphogenesis [GO:0060272]; endocho…		1127	1148	1529	6.73643	IS	QGDRGEAGAQGPMGPAGPAGAR_3_A0A5F5PIB7	A0A5F5PIB7_QGDRGEAGAQGPMGPAGPAGAR_3	COL2A1	31.5108	IS2	3.05989e+09	IS_vs_F_HA	complete	2.59553	1.90918	3.28189	29.6152	9.62094	0.000169376	0.00463214	1.62092
A0A5F5PIB7	extracellular matrix structural constituent conferring tensile strength [GO:0030020]; metal ion binding [GO:0046872]; MHC class II protein binding [GO:0042289]; platelet-derived growth factor binding [GO:0048407]; protein homodimerization activity [GO:0042803]; proteoglycan binding [GO:0043394]	anterior head development [GO:0097065]; cartilage condensation [GO:0001502]; cartilage development involved in endochondral bone morphogenesis [GO:0060351]; cellular response to BMP stimulus [GO:0071773]; central nervous system development [GO:0007417]; chondrocyte differentiation [GO:0002062]; collagen fibril organization [GO:0030199]; embryonic skeletal joint morphogenesis [GO:0060272]; endocho…		1127	1148	1529	6.73643	F_HA	QGDRGEAGAQGPMGPAGPAGAR_3_A0A5F5PIB7	A0A5F5PIB7_QGDRGEAGAQGPMGPAGPAGAR_3	COL2A1	29.0133	F_HA1	5.41828e+08	IS_vs_F_HA	complete	2.59553	1.90918	3.28189	29.6152	9.62094	0.000169376	0.00463214	1.62092
A0A5F5PIB7	extracellular matrix structural constituent conferring tensile strength [GO:0030020]; metal ion binding [GO:0046872]; MHC class II protein binding [GO:0042289]; platelet-derived growth factor binding [GO:0048407]; protein homodimerization activity [GO:0042803]; proteoglycan binding [GO:0043394]	anterior head development [GO:0097065]; cartilage condensation [GO:0001502]; cartilage development involved in endochondral bone morphogenesis [GO:0060351]; cellular response to BMP stimulus [GO:0071773]; central nervous system development [GO:0007417]; chondrocyte differentiation [GO:0002062]; collagen fibril organization [GO:0030199]; embryonic skeletal joint morphogenesis [GO:0060272]; endocho…		1127	1148	1529	6.73643	F_HA	QGDRGEAGAQGPMGPAGPAGAR_3_A0A5F5PIB7	A0A5F5PIB7_QGDRGEAGAQGPMGPAGPAGAR_3	COL2A1	28.8346	F_HA2	4.78717e+08	IS_vs_F_HA	complete	2.59553	1.90918	3.28189	29.6152	9.62094	0.000169376	0.00463214	1.62092
A0A9L0RSX4	extracellular matrix structural constituent [GO:0005201]; metal ion binding [GO:0046872]			1085	1106	1487	6.9267	IS	QGDRGEAGAQGPMGPAGPAGAR_3_A0A9L0RSX4	A0A9L0RSX4_QGDRGEAGAQGPMGPAGPAGAR_3	COL2A1	31.5281	IS1	3.09672e+09	IS_vs_F_HA	complete	2.59553	1.90918	3.28189	29.6152	9.62094	0.000169376	0.00463214	1.62092
A0A9L0RSX4	extracellular matrix structural constituent [GO:0005201]; metal ion binding [GO:0046872]			1085	1106	1487	6.9267	IS	QGDRGEAGAQGPMGPAGPAGAR_3_A0A9L0RSX4	A0A9L0RSX4_QGDRGEAGAQGPMGPAGPAGAR_3	COL2A1	31.5108	IS2	3.05989e+09	IS_vs_F_HA	complete	2.59553	1.90918	3.28189	29.6152	9.62094	0.000169376	0.00463214	1.62092
A0A9L0RSX4	extracellular matrix structural constituent [GO:0005201]; metal ion binding [GO:0046872]			1085	1106	1487	6.9267	F_HA	QGDRGEAGAQGPMGPAGPAGAR_3_A0A9L0RSX4	A0A9L0RSX4_QGDRGEAGAQGPMGPAGPAGAR_3	COL2A1	29.0133	F_HA1	5.41828e+08	IS_vs_F_HA	complete	2.59553	1.90918	3.28189	29.6152	9.62094	0.000169376	0.00463214	1.62092
A0A9L0RSX4	extracellular matrix structural constituent [GO:0005201]; metal ion binding [GO:0046872]			1085	1106	1487	6.9267	F_HA	QGDRGEAGAQGPMGPAGPAGAR_3_A0A9L0RSX4	A0A9L0RSX4_QGDRGEAGAQGPMGPAGPAGAR_3	COL2A1	28.8346	F_HA2	4.78717e+08	IS_vs_F_HA	complete	2.59553	1.90918	3.28189	29.6152	9.62094	0.000169376	0.00463214	1.62092
A0A9L0SQH0	extracellular matrix structural constituent [GO:0005201]			1016	1037	1408	5.89489	IS	QGDRGEAGAQGPMGPAGPAGAR_3_A0A9L0SQH0	A0A9L0SQH0_QGDRGEAGAQGPMGPAGPAGAR_3	COL2A1	31.5281	IS1	3.09672e+09	IS_vs_F_HA	complete	2.59553	1.90918	3.28189	29.6152	9.62094	0.000169376	0.00463214	1.62092
A0A9L0SQH0	extracellular matrix structural constituent [GO:0005201]			1016	1037	1408	5.89489	IS	QGDRGEAGAQGPMGPAGPAGAR_3_A0A9L0SQH0	A0A9L0SQH0_QGDRGEAGAQGPMGPAGPAGAR_3	COL2A1	31.5108	IS2	3.05989e+09	IS_vs_F_HA	complete	2.59553	1.90918	3.28189	29.6152	9.62094	0.000169376	0.00463214	1.62092
A0A9L0SQH0	extracellular matrix structural constituent [GO:0005201]			1016	1037	1408	5.89489	F_HA	QGDRGEAGAQGPMGPAGPAGAR_3_A0A9L0SQH0	A0A9L0SQH0_QGDRGEAGAQGPMGPAGPAGAR_3	COL2A1	29.0133	F_HA1	5.41828e+08	IS_vs_F_HA	complete	2.59553	1.90918	3.28189	29.6152	9.62094	0.000169376	0.00463214	1.62092
A0A9L0SQH0	extracellular matrix structural constituent [GO:0005201]			1016	1037	1408	5.89489	F_HA	QGDRGEAGAQGPMGPAGPAGAR_3_A0A9L0SQH0	A0A9L0SQH0_QGDRGEAGAQGPMGPAGPAGAR_3	COL2A1	28.8346	F_HA2	4.78717e+08	IS_vs_F_HA	complete	2.59553	1.90918	3.28189	29.6152	9.62094	0.000169376	0.00463214	1.62092
A0A9L0T8W7	extracellular matrix structural constituent [GO:0005201]			1079	1100	1481	6.95476	IS	QGDRGEAGAQGPMGPAGPAGAR_3_A0A9L0T8W7	A0A9L0T8W7_QGDRGEAGAQGPMGPAGPAGAR_3	COL2A1	31.5281	IS1	3.09672e+09	IS_vs_F_HA	complete	2.59553	1.90918	3.28189	29.6152	9.62094	0.000169376	0.00463214	1.62092
A0A9L0T8W7	extracellular matrix structural constituent [GO:0005201]			1079	1100	1481	6.95476	IS	QGDRGEAGAQGPMGPAGPAGAR_3_A0A9L0T8W7	A0A9L0T8W7_QGDRGEAGAQGPMGPAGPAGAR_3	COL2A1	31.5108	IS2	3.05989e+09	IS_vs_F_HA	complete	2.59553	1.90918	3.28189	29.6152	9.62094	0.000169376	0.00463214	1.62092
A0A9L0T8W7	extracellular matrix structural constituent [GO:0005201]			1079	1100	1481	6.95476	F_HA	QGDRGEAGAQGPMGPAGPAGAR_3_A0A9L0T8W7	A0A9L0T8W7_QGDRGEAGAQGPMGPAGPAGAR_3	COL2A1	29.0133	F_HA1	5.41828e+08	IS_vs_F_HA	complete	2.59553	1.90918	3.28189	29.6152	9.62094	0.000169376	0.00463214	1.62092
A0A9L0T8W7	extracellular matrix structural constituent [GO:0005201]			1079	1100	1481	6.95476	F_HA	QGDRGEAGAQGPMGPAGPAGAR_3_A0A9L0T8W7	A0A9L0T8W7_QGDRGEAGAQGPMGPAGPAGAR_3	COL2A1	28.8346	F_HA2	4.78717e+08	IS_vs_F_HA	complete	2.59553	1.90918	3.28189	29.6152	9.62094	0.000169376	0.00463214	1.62092
Q28396	extracellular matrix structural constituent [GO:0005201]		9796.ENSECAP00000048092;	1016	1037	1418	7.26375	IS	QGDRGEAGAQGPMGPAGPAGAR_3_Q28396	Q28396_QGDRGEAGAQGPMGPAGPAGAR_3	COL2A1	31.5281	IS1	3.09672e+09	IS_vs_F_HA	complete	2.59553	1.90918	3.28189	29.6152	9.62094	0.000169376	0.00463214	1.62092
Q28396	extracellular matrix structural constituent [GO:0005201]		9796.ENSECAP00000048092;	1016	1037	1418	7.26375	IS	QGDRGEAGAQGPMGPAGPAGAR_3_Q28396	Q28396_QGDRGEAGAQGPMGPAGPAGAR_3	COL2A1	31.5108	IS2	3.05989e+09	IS_vs_F_HA	complete	2.59553	1.90918	3.28189	29.6152	9.62094	0.000169376	0.00463214	1.62092
Q28396	extracellular matrix structural constituent [GO:0005201]		9796.ENSECAP00000048092;	1016	1037	1418	7.26375	F_HA	QGDRGEAGAQGPMGPAGPAGAR_3_Q28396	Q28396_QGDRGEAGAQGPMGPAGPAGAR_3	COL2A1	29.0133	F_HA1	5.41828e+08	IS_vs_F_HA	complete	2.59553	1.90918	3.28189	29.6152	9.62094	0.000169376	0.00463214	1.62092
Q28396	extracellular matrix structural constituent [GO:0005201]		9796.ENSECAP00000048092;	1016	1037	1418	7.26375	F_HA	QGDRGEAGAQGPMGPAGPAGAR_3_Q28396	Q28396_QGDRGEAGAQGPMGPAGPAGAR_3	COL2A1	28.8346	F_HA2	4.78717e+08	IS_vs_F_HA	complete	2.59553	1.90918	3.28189	29.6152	9.62094	0.000169376	0.00463214	1.62092
A0A9L0RB24	extracellular matrix structural constituent [GO:0005201]			1040	1056	1265	6.64032	P	SLNNQIETLLTPEGSRK_2_A0A9L0RB24	A0A9L0RB24_SLNNQIETLLTPEGSRK_2	COL1A2	26.1095	P1	7.23998e+07	P_vs_F	complete	4.88733	3.4201	6.35456	24.9159	8.4745	0.000315852	0.00482679	1.05121
A0A9L0RB24	extracellular matrix structural constituent [GO:0005201]			1040	1056	1265	6.64032	P	SLNNQIETLLTPEGSRK_2_A0A9L0RB24	A0A9L0RB24_SLNNQIETLLTPEGSRK_2	COL1A2	25.8953	P2	6.24126e+07	P_vs_F	complete	4.88733	3.4201	6.35456	24.9159	8.4745	0.000315852	0.00482679	1.05121
A0A9L0RB24	extracellular matrix structural constituent [GO:0005201]			1040	1056	1265	6.64032	F	SLNNQIETLLTPEGSRK_2_A0A9L0RB24	A0A9L0RB24_SLNNQIETLLTPEGSRK_2	COL1A2	20.5056	F1	1.48873e+06	P_vs_F	complete	4.88733	3.4201	6.35456	24.9159	8.4745	0.000315852	0.00482679	1.05121
A0A9L0RB24	extracellular matrix structural constituent [GO:0005201]			1040	1056	1265	6.64032	F	SLNNQIETLLTPEGSRK_2_A0A9L0RB24	A0A9L0RB24_SLNNQIETLLTPEGSRK_2	COL1A2	21.7245	F2	3.46521e+06	P_vs_F	complete	4.88733	3.4201	6.35456	24.9159	8.4745	0.000315852	0.00482679	1.05121
A0A9L0RBQ3	extracellular matrix structural constituent [GO:0005201]			1076	1092	1301	6.45657	P	SLNNQIETLLTPEGSRK_2_A0A9L0RBQ3	A0A9L0RBQ3_SLNNQIETLLTPEGSRK_2	COL1A2	26.1095	P1	7.23998e+07	P_vs_F	complete	4.88733	3.4201	6.35456	24.9159	8.4745	0.000315852	0.00482679	1.05121
A0A9L0RBQ3	extracellular matrix structural constituent [GO:0005201]			1076	1092	1301	6.45657	P	SLNNQIETLLTPEGSRK_2_A0A9L0RBQ3	A0A9L0RBQ3_SLNNQIETLLTPEGSRK_2	COL1A2	25.8953	P2	6.24126e+07	P_vs_F	complete	4.88733	3.4201	6.35456	24.9159	8.4745	0.000315852	0.00482679	1.05121
A0A9L0RBQ3	extracellular matrix structural constituent [GO:0005201]			1076	1092	1301	6.45657	F	SLNNQIETLLTPEGSRK_2_A0A9L0RBQ3	A0A9L0RBQ3_SLNNQIETLLTPEGSRK_2	COL1A2	20.5056	F1	1.48873e+06	P_vs_F	complete	4.88733	3.4201	6.35456	24.9159	8.4745	0.000315852	0.00482679	1.05121
A0A9L0RBQ3	extracellular matrix structural constituent [GO:0005201]			1076	1092	1301	6.45657	F	SLNNQIETLLTPEGSRK_2_A0A9L0RBQ3	A0A9L0RBQ3_SLNNQIETLLTPEGSRK_2	COL1A2	21.7245	F2	3.46521e+06	P_vs_F	complete	4.88733	3.4201	6.35456	24.9159	8.4745	0.000315852	0.00482679	1.05121
A0A9L0RMU8	extracellular matrix structural constituent [GO:0005201]			1127	1143	1352	6.21302	P	SLNNQIETLLTPEGSRK_2_A0A9L0RMU8	A0A9L0RMU8_SLNNQIETLLTPEGSRK_2	COL1A2	26.1095	P1	7.23998e+07	P_vs_F	complete	4.88733	3.4201	6.35456	24.9159	8.4745	0.000315852	0.00482679	1.05121
A0A9L0RMU8	extracellular matrix structural constituent [GO:0005201]			1127	1143	1352	6.21302	P	SLNNQIETLLTPEGSRK_2_A0A9L0RMU8	A0A9L0RMU8_SLNNQIETLLTPEGSRK_2	COL1A2	25.8953	P2	6.24126e+07	P_vs_F	complete	4.88733	3.4201	6.35456	24.9159	8.4745	0.000315852	0.00482679	1.05121
A0A9L0RMU8	extracellular matrix structural constituent [GO:0005201]			1127	1143	1352	6.21302	F	SLNNQIETLLTPEGSRK_2_A0A9L0RMU8	A0A9L0RMU8_SLNNQIETLLTPEGSRK_2	COL1A2	20.5056	F1	1.48873e+06	P_vs_F	complete	4.88733	3.4201	6.35456	24.9159	8.4745	0.000315852	0.00482679	1.05121
A0A9L0RMU8	extracellular matrix structural constituent [GO:0005201]			1127	1143	1352	6.21302	F	SLNNQIETLLTPEGSRK_2_A0A9L0RMU8	A0A9L0RMU8_SLNNQIETLLTPEGSRK_2	COL1A2	21.7245	F2	3.46521e+06	P_vs_F	complete	4.88733	3.4201	6.35456	24.9159	8.4745	0.000315852	0.00482679	1.05121
A0A9L0RZ70	extracellular matrix structural constituent [GO:0005201]			1055	1071	1280	6.5625	P	SLNNQIETLLTPEGSRK_2_A0A9L0RZ70	A0A9L0RZ70_SLNNQIETLLTPEGSRK_2	COL1A2	26.1095	P1	7.23998e+07	P_vs_F	complete	4.88733	3.4201	6.35456	24.9159	8.4745	0.000315852	0.00482679	1.05121
A0A9L0RZ70	extracellular matrix structural constituent [GO:0005201]			1055	1071	1280	6.5625	P	SLNNQIETLLTPEGSRK_2_A0A9L0RZ70	A0A9L0RZ70_SLNNQIETLLTPEGSRK_2	COL1A2	25.8953	P2	6.24126e+07	P_vs_F	complete	4.88733	3.4201	6.35456	24.9159	8.4745	0.000315852	0.00482679	1.05121
A0A9L0RZ70	extracellular matrix structural constituent [GO:0005201]			1055	1071	1280	6.5625	F	SLNNQIETLLTPEGSRK_2_A0A9L0RZ70	A0A9L0RZ70_SLNNQIETLLTPEGSRK_2	COL1A2	20.5056	F1	1.48873e+06	P_vs_F	complete	4.88733	3.4201	6.35456	24.9159	8.4745	0.000315852	0.00482679	1.05121
A0A9L0RZ70	extracellular matrix structural constituent [GO:0005201]			1055	1071	1280	6.5625	F	SLNNQIETLLTPEGSRK_2_A0A9L0RZ70	A0A9L0RZ70_SLNNQIETLLTPEGSRK_2	COL1A2	21.7245	F2	3.46521e+06	P_vs_F	complete	4.88733	3.4201	6.35456	24.9159	8.4745	0.000315852	0.00482679	1.05121
A0A9L0RZQ4	extracellular matrix structural constituent [GO:0005201]			1016	1032	1241	5.72119	P	SLNNQIETLLTPEGSRK_2_A0A9L0RZQ4	A0A9L0RZQ4_SLNNQIETLLTPEGSRK_2	COL1A2	26.1095	P1	7.23998e+07	P_vs_F	complete	4.88733	3.4201	6.35456	24.9159	8.4745	0.000315852	0.00482679	1.05121
A0A9L0RZQ4	extracellular matrix structural constituent [GO:0005201]			1016	1032	1241	5.72119	P	SLNNQIETLLTPEGSRK_2_A0A9L0RZQ4	A0A9L0RZQ4_SLNNQIETLLTPEGSRK_2	COL1A2	25.8953	P2	6.24126e+07	P_vs_F	complete	4.88733	3.4201	6.35456	24.9159	8.4745	0.000315852	0.00482679	1.05121
A0A9L0RZQ4	extracellular matrix structural constituent [GO:0005201]			1016	1032	1241	5.72119	F	SLNNQIETLLTPEGSRK_2_A0A9L0RZQ4	A0A9L0RZQ4_SLNNQIETLLTPEGSRK_2	COL1A2	20.5056	F1	1.48873e+06	P_vs_F	complete	4.88733	3.4201	6.35456	24.9159	8.4745	0.000315852	0.00482679	1.05121
A0A9L0RZQ4	extracellular matrix structural constituent [GO:0005201]			1016	1032	1241	5.72119	F	SLNNQIETLLTPEGSRK_2_A0A9L0RZQ4	A0A9L0RZQ4_SLNNQIETLLTPEGSRK_2	COL1A2	21.7245	F2	3.46521e+06	P_vs_F	complete	4.88733	3.4201	6.35456	24.9159	8.4745	0.000315852	0.00482679	1.05121
A0A9L0TK32	extracellular matrix structural constituent [GO:0005201]			1139	1155	1355	6.19926	P	SLNNQIETLLTPEGSRK_2_A0A9L0TK32	A0A9L0TK32_SLNNQIETLLTPEGSRK_2	COL1A2	26.1095	P1	7.23998e+07	P_vs_F	complete	4.88733	3.4201	6.35456	24.9159	8.4745	0.000315852	0.00482679	1.05121
A0A9L0TK32	extracellular matrix structural constituent [GO:0005201]			1139	1155	1355	6.19926	P	SLNNQIETLLTPEGSRK_2_A0A9L0TK32	A0A9L0TK32_SLNNQIETLLTPEGSRK_2	COL1A2	25.8953	P2	6.24126e+07	P_vs_F	complete	4.88733	3.4201	6.35456	24.9159	8.4745	0.000315852	0.00482679	1.05121
A0A9L0TK32	extracellular matrix structural constituent [GO:0005201]			1139	1155	1355	6.19926	F	SLNNQIETLLTPEGSRK_2_A0A9L0TK32	A0A9L0TK32_SLNNQIETLLTPEGSRK_2	COL1A2	20.5056	F1	1.48873e+06	P_vs_F	complete	4.88733	3.4201	6.35456	24.9159	8.4745	0.000315852	0.00482679	1.05121
A0A9L0TK32	extracellular matrix structural constituent [GO:0005201]			1139	1155	1355	6.19926	F	SLNNQIETLLTPEGSRK_2_A0A9L0TK32	A0A9L0TK32_SLNNQIETLLTPEGSRK_2	COL1A2	21.7245	F2	3.46521e+06	P_vs_F	complete	4.88733	3.4201	6.35456	24.9159	8.4745	0.000315852	0.00482679	1.05121
A0A9L0TPV3	extracellular matrix structural constituent [GO:0005201]			1130	1146	1355	6.19926	P	SLNNQIETLLTPEGSRK_2_A0A9L0TPV3	A0A9L0TPV3_SLNNQIETLLTPEGSRK_2	COL1A2	26.1095	P1	7.23998e+07	P_vs_F	complete	4.88733	3.4201	6.35456	24.9159	8.4745	0.000315852	0.00482679	1.05121
A0A9L0TPV3	extracellular matrix structural constituent [GO:0005201]			1130	1146	1355	6.19926	P	SLNNQIETLLTPEGSRK_2_A0A9L0TPV3	A0A9L0TPV3_SLNNQIETLLTPEGSRK_2	COL1A2	25.8953	P2	6.24126e+07	P_vs_F	complete	4.88733	3.4201	6.35456	24.9159	8.4745	0.000315852	0.00482679	1.05121
A0A9L0TPV3	extracellular matrix structural constituent [GO:0005201]			1130	1146	1355	6.19926	F	SLNNQIETLLTPEGSRK_2_A0A9L0TPV3	A0A9L0TPV3_SLNNQIETLLTPEGSRK_2	COL1A2	20.5056	F1	1.48873e+06	P_vs_F	complete	4.88733	3.4201	6.35456	24.9159	8.4745	0.000315852	0.00482679	1.05121
A0A9L0TPV3	extracellular matrix structural constituent [GO:0005201]			1130	1146	1355	6.19926	F	SLNNQIETLLTPEGSRK_2_A0A9L0TPV3	A0A9L0TPV3_SLNNQIETLLTPEGSRK_2	COL1A2	21.7245	F2	3.46521e+06	P_vs_F	complete	4.88733	3.4201	6.35456	24.9159	8.4745	0.000315852	0.00482679	1.05121
F6RTI8	extracellular matrix structural constituent conferring tensile strength [GO:0030020]; identical protein binding [GO:0042802]; platelet-derived growth factor binding [GO:0048407]; protease binding [GO:0002020]; protein-macromolecule adaptor activity [GO:0030674]; SMAD binding [GO:0046332]	blood vessel development [GO:0001568]; bone mineralization [GO:0030282]; cellular response to amino acid stimulus [GO:0071230]; collagen fibril organization [GO:0030199]; collagen metabolic process [GO:0032963]; extracellular matrix assembly [GO:0085029]; extracellular matrix organization [GO:0030198]; protein heterotrimerization [GO:0070208]; regulation of blood pressure [GO:0008217]; Rho protei…	9796.ENSECAP00000022567;	1139	1155	1364	6.15836	P	SLNNQIETLLTPEGSRK_2_F6RTI8	F6RTI8_SLNNQIETLLTPEGSRK_2	COL1A2	26.1095	P1	7.23998e+07	P_vs_F	complete	4.88733	3.4201	6.35456	24.9159	8.4745	0.000315852	0.00482679	1.05121
F6RTI8	extracellular matrix structural constituent conferring tensile strength [GO:0030020]; identical protein binding [GO:0042802]; platelet-derived growth factor binding [GO:0048407]; protease binding [GO:0002020]; protein-macromolecule adaptor activity [GO:0030674]; SMAD binding [GO:0046332]	blood vessel development [GO:0001568]; bone mineralization [GO:0030282]; cellular response to amino acid stimulus [GO:0071230]; collagen fibril organization [GO:0030199]; collagen metabolic process [GO:0032963]; extracellular matrix assembly [GO:0085029]; extracellular matrix organization [GO:0030198]; protein heterotrimerization [GO:0070208]; regulation of blood pressure [GO:0008217]; Rho protei…	9796.ENSECAP00000022567;	1139	1155	1364	6.15836	P	SLNNQIETLLTPEGSRK_2_F6RTI8	F6RTI8_SLNNQIETLLTPEGSRK_2	COL1A2	25.8953	P2	6.24126e+07	P_vs_F	complete	4.88733	3.4201	6.35456	24.9159	8.4745	0.000315852	0.00482679	1.05121
F6RTI8	extracellular matrix structural constituent conferring tensile strength [GO:0030020]; identical protein binding [GO:0042802]; platelet-derived growth factor binding [GO:0048407]; protease binding [GO:0002020]; protein-macromolecule adaptor activity [GO:0030674]; SMAD binding [GO:0046332]	blood vessel development [GO:0001568]; bone mineralization [GO:0030282]; cellular response to amino acid stimulus [GO:0071230]; collagen fibril organization [GO:0030199]; collagen metabolic process [GO:0032963]; extracellular matrix assembly [GO:0085029]; extracellular matrix organization [GO:0030198]; protein heterotrimerization [GO:0070208]; regulation of blood pressure [GO:0008217]; Rho protei…	9796.ENSECAP00000022567;	1139	1155	1364	6.15836	F	SLNNQIETLLTPEGSRK_2_F6RTI8	F6RTI8_SLNNQIETLLTPEGSRK_2	COL1A2	20.5056	F1	1.48873e+06	P_vs_F	complete	4.88733	3.4201	6.35456	24.9159	8.4745	0.000315852	0.00482679	1.05121
F6RTI8	extracellular matrix structural constituent conferring tensile strength [GO:0030020]; identical protein binding [GO:0042802]; platelet-derived growth factor binding [GO:0048407]; protease binding [GO:0002020]; protein-macromolecule adaptor activity [GO:0030674]; SMAD binding [GO:0046332]	blood vessel development [GO:0001568]; bone mineralization [GO:0030282]; cellular response to amino acid stimulus [GO:0071230]; collagen fibril organization [GO:0030199]; collagen metabolic process [GO:0032963]; extracellular matrix assembly [GO:0085029]; extracellular matrix organization [GO:0030198]; protein heterotrimerization [GO:0070208]; regulation of blood pressure [GO:0008217]; Rho protei…	9796.ENSECAP00000022567;	1139	1155	1364	6.15836	F	SLNNQIETLLTPEGSRK_2_F6RTI8	F6RTI8_SLNNQIETLLTPEGSRK_2	COL1A2	21.7245	F2	3.46521e+06	P_vs_F	complete	4.88733	3.4201	6.35456	24.9159	8.4745	0.000315852	0.00482679	1.05121
A0A5F5PIB7	extracellular matrix structural constituent conferring tensile strength [GO:0030020]; metal ion binding [GO:0046872]; MHC class II protein binding [GO:0042289]; platelet-derived growth factor binding [GO:0048407]; protein homodimerization activity [GO:0042803]; proteoglycan binding [GO:0043394]	anterior head development [GO:0097065]; cartilage condensation [GO:0001502]; cartilage development involved in endochondral bone morphogenesis [GO:0060351]; cellular response to BMP stimulus [GO:0071773]; central nervous system development [GO:0007417]; chondrocyte differentiation [GO:0002062]; collagen fibril organization [GO:0030199]; embryonic skeletal joint morphogenesis [GO:0060272]; endocho…		1337	1354	1529	6.73643	IS	SGDYWIDPNQGCTLDAMK_2_A0A5F5PIB7	A0A5F5PIB7_SGDYWIDPNQGCTLDAMK_2	COL2A1	26.5896	IS1	100984482	IS_vs_F	complete	3.55808	2.3553	4.76087	26.3322	7.52609	0.000561163	0.00552403	0.501523
A0A5F5PIB7	extracellular matrix structural constituent conferring tensile strength [GO:0030020]; metal ion binding [GO:0046872]; MHC class II protein binding [GO:0042289]; platelet-derived growth factor binding [GO:0048407]; protein homodimerization activity [GO:0042803]; proteoglycan binding [GO:0043394]	anterior head development [GO:0097065]; cartilage condensation [GO:0001502]; cartilage development involved in endochondral bone morphogenesis [GO:0060351]; cellular response to BMP stimulus [GO:0071773]; central nervous system development [GO:0007417]; chondrocyte differentiation [GO:0002062]; collagen fibril organization [GO:0030199]; embryonic skeletal joint morphogenesis [GO:0060272]; endocho…		1337	1354	1529	6.73643	IS	SGDYWIDPNQGCTLDAMK_2_A0A5F5PIB7	A0A5F5PIB7_SGDYWIDPNQGCTLDAMK_2	COL2A1	26.9388	IS2	1.28643e+08	IS_vs_F	complete	3.55808	2.3553	4.76087	26.3322	7.52609	0.000561163	0.00552403	0.501523
A0A5F5PIB7	extracellular matrix structural constituent conferring tensile strength [GO:0030020]; metal ion binding [GO:0046872]; MHC class II protein binding [GO:0042289]; platelet-derived growth factor binding [GO:0048407]; protein homodimerization activity [GO:0042803]; proteoglycan binding [GO:0043394]	anterior head development [GO:0097065]; cartilage condensation [GO:0001502]; cartilage development involved in endochondral bone morphogenesis [GO:0060351]; cellular response to BMP stimulus [GO:0071773]; central nervous system development [GO:0007417]; chondrocyte differentiation [GO:0002062]; collagen fibril organization [GO:0030199]; embryonic skeletal joint morphogenesis [GO:0060272]; endocho…		1337	1354	1529	6.73643	F	SGDYWIDPNQGCTLDAMK_2_A0A5F5PIB7	A0A5F5PIB7_SGDYWIDPNQGCTLDAMK_2	COL2A1	23.7673	F1	1.42778e+07	IS_vs_F	complete	3.55808	2.3553	4.76087	26.3322	7.52609	0.000561163	0.00552403	0.501523
A0A5F5PIB7	extracellular matrix structural constituent conferring tensile strength [GO:0030020]; metal ion binding [GO:0046872]; MHC class II protein binding [GO:0042289]; platelet-derived growth factor binding [GO:0048407]; protein homodimerization activity [GO:0042803]; proteoglycan binding [GO:0043394]	anterior head development [GO:0097065]; cartilage condensation [GO:0001502]; cartilage development involved in endochondral bone morphogenesis [GO:0060351]; cellular response to BMP stimulus [GO:0071773]; central nervous system development [GO:0007417]; chondrocyte differentiation [GO:0002062]; collagen fibril organization [GO:0030199]; embryonic skeletal joint morphogenesis [GO:0060272]; endocho…		1337	1354	1529	6.73643	F	SGDYWIDPNQGCTLDAMK_2_A0A5F5PIB7	A0A5F5PIB7_SGDYWIDPNQGCTLDAMK_2	COL2A1	22.6449	F2	6558395	IS_vs_F	complete	3.55808	2.3553	4.76087	26.3322	7.52609	0.000561163	0.00552403	0.501523
A0A9L0RSX4	extracellular matrix structural constituent [GO:0005201]; metal ion binding [GO:0046872]			1295	1312	1487	6.9267	IS	SGDYWIDPNQGCTLDAMK_2_A0A9L0RSX4	A0A9L0RSX4_SGDYWIDPNQGCTLDAMK_2	COL2A1	26.5896	IS1	100984482	IS_vs_F	complete	3.55808	2.3553	4.76087	26.3322	7.52609	0.000561163	0.00552403	0.501523
A0A9L0RSX4	extracellular matrix structural constituent [GO:0005201]; metal ion binding [GO:0046872]			1295	1312	1487	6.9267	IS	SGDYWIDPNQGCTLDAMK_2_A0A9L0RSX4	A0A9L0RSX4_SGDYWIDPNQGCTLDAMK_2	COL2A1	26.9388	IS2	1.28643e+08	IS_vs_F	complete	3.55808	2.3553	4.76087	26.3322	7.52609	0.000561163	0.00552403	0.501523
A0A9L0RSX4	extracellular matrix structural constituent [GO:0005201]; metal ion binding [GO:0046872]			1295	1312	1487	6.9267	F	SGDYWIDPNQGCTLDAMK_2_A0A9L0RSX4	A0A9L0RSX4_SGDYWIDPNQGCTLDAMK_2	COL2A1	23.7673	F1	1.42778e+07	IS_vs_F	complete	3.55808	2.3553	4.76087	26.3322	7.52609	0.000561163	0.00552403	0.501523
A0A9L0RSX4	extracellular matrix structural constituent [GO:0005201]; metal ion binding [GO:0046872]			1295	1312	1487	6.9267	F	SGDYWIDPNQGCTLDAMK_2_A0A9L0RSX4	A0A9L0RSX4_SGDYWIDPNQGCTLDAMK_2	COL2A1	22.6449	F2	6558395	IS_vs_F	complete	3.55808	2.3553	4.76087	26.3322	7.52609	0.000561163	0.00552403	0.501523
A0A9L0SQH0	extracellular matrix structural constituent [GO:0005201]			1216	1233	1408	5.89489	IS	SGDYWIDPNQGCTLDAMK_2_A0A9L0SQH0	A0A9L0SQH0_SGDYWIDPNQGCTLDAMK_2	COL2A1	26.5896	IS1	100984482	IS_vs_F	complete	3.55808	2.3553	4.76087	26.3322	7.52609	0.000561163	0.00552403	0.501523
A0A9L0SQH0	extracellular matrix structural constituent [GO:0005201]			1216	1233	1408	5.89489	IS	SGDYWIDPNQGCTLDAMK_2_A0A9L0SQH0	A0A9L0SQH0_SGDYWIDPNQGCTLDAMK_2	COL2A1	26.9388	IS2	1.28643e+08	IS_vs_F	complete	3.55808	2.3553	4.76087	26.3322	7.52609	0.000561163	0.00552403	0.501523
A0A9L0SQH0	extracellular matrix structural constituent [GO:0005201]			1216	1233	1408	5.89489	F	SGDYWIDPNQGCTLDAMK_2_A0A9L0SQH0	A0A9L0SQH0_SGDYWIDPNQGCTLDAMK_2	COL2A1	23.7673	F1	1.42778e+07	IS_vs_F	complete	3.55808	2.3553	4.76087	26.3322	7.52609	0.000561163	0.00552403	0.501523
A0A9L0SQH0	extracellular matrix structural constituent [GO:0005201]			1216	1233	1408	5.89489	F	SGDYWIDPNQGCTLDAMK_2_A0A9L0SQH0	A0A9L0SQH0_SGDYWIDPNQGCTLDAMK_2	COL2A1	22.6449	F2	6558395	IS_vs_F	complete	3.55808	2.3553	4.76087	26.3322	7.52609	0.000561163	0.00552403	0.501523
A0A9L0T8W7	extracellular matrix structural constituent [GO:0005201]			1289	1306	1481	6.95476	IS	SGDYWIDPNQGCTLDAMK_2_A0A9L0T8W7	A0A9L0T8W7_SGDYWIDPNQGCTLDAMK_2	COL2A1	26.5896	IS1	100984482	IS_vs_F	complete	3.55808	2.3553	4.76087	26.3322	7.52609	0.000561163	0.00552403	0.501523
A0A9L0T8W7	extracellular matrix structural constituent [GO:0005201]			1289	1306	1481	6.95476	IS	SGDYWIDPNQGCTLDAMK_2_A0A9L0T8W7	A0A9L0T8W7_SGDYWIDPNQGCTLDAMK_2	COL2A1	26.9388	IS2	1.28643e+08	IS_vs_F	complete	3.55808	2.3553	4.76087	26.3322	7.52609	0.000561163	0.00552403	0.501523
A0A9L0T8W7	extracellular matrix structural constituent [GO:0005201]			1289	1306	1481	6.95476	F	SGDYWIDPNQGCTLDAMK_2_A0A9L0T8W7	A0A9L0T8W7_SGDYWIDPNQGCTLDAMK_2	COL2A1	23.7673	F1	1.42778e+07	IS_vs_F	complete	3.55808	2.3553	4.76087	26.3322	7.52609	0.000561163	0.00552403	0.501523
A0A9L0T8W7	extracellular matrix structural constituent [GO:0005201]			1289	1306	1481	6.95476	F	SGDYWIDPNQGCTLDAMK_2_A0A9L0T8W7	A0A9L0T8W7_SGDYWIDPNQGCTLDAMK_2	COL2A1	22.6449	F2	6558395	IS_vs_F	complete	3.55808	2.3553	4.76087	26.3322	7.52609	0.000561163	0.00552403	0.501523
Q28396	extracellular matrix structural constituent [GO:0005201]		9796.ENSECAP00000048092;	1226	1243	1418	7.26375	IS	SGDYWIDPNQGCTLDAMK_2_Q28396	Q28396_SGDYWIDPNQGCTLDAMK_2	COL2A1	26.5896	IS1	100984482	IS_vs_F	complete	3.55808	2.3553	4.76087	26.3322	7.52609	0.000561163	0.00552403	0.501523
Q28396	extracellular matrix structural constituent [GO:0005201]		9796.ENSECAP00000048092;	1226	1243	1418	7.26375	IS	SGDYWIDPNQGCTLDAMK_2_Q28396	Q28396_SGDYWIDPNQGCTLDAMK_2	COL2A1	26.9388	IS2	1.28643e+08	IS_vs_F	complete	3.55808	2.3553	4.76087	26.3322	7.52609	0.000561163	0.00552403	0.501523
Q28396	extracellular matrix structural constituent [GO:0005201]		9796.ENSECAP00000048092;	1226	1243	1418	7.26375	F	SGDYWIDPNQGCTLDAMK_2_Q28396	Q28396_SGDYWIDPNQGCTLDAMK_2	COL2A1	23.7673	F1	1.42778e+07	IS_vs_F	complete	3.55808	2.3553	4.76087	26.3322	7.52609	0.000561163	0.00552403	0.501523
Q28396	extracellular matrix structural constituent [GO:0005201]		9796.ENSECAP00000048092;	1226	1243	1418	7.26375	F	SGDYWIDPNQGCTLDAMK_2_Q28396	Q28396_SGDYWIDPNQGCTLDAMK_2	COL2A1	22.6449	F2	6558395	IS_vs_F	complete	3.55808	2.3553	4.76087	26.3322	7.52609	0.000561163	0.00552403	0.501523
A0A5F5PIB7	extracellular matrix structural constituent conferring tensile strength [GO:0030020]; metal ion binding [GO:0046872]; MHC class II protein binding [GO:0042289]; platelet-derived growth factor binding [GO:0048407]; protein homodimerization activity [GO:0042803]; proteoglycan binding [GO:0043394]	anterior head development [GO:0097065]; cartilage condensation [GO:0001502]; cartilage development involved in endochondral bone morphogenesis [GO:0060351]; cellular response to BMP stimulus [GO:0071773]; central nervous system development [GO:0007417]; chondrocyte differentiation [GO:0002062]; collagen fibril organization [GO:0030199]; embryonic skeletal joint morphogenesis [GO:0060272]; endocho…		1127	1148	1529	6.73643	P	QGDRGEAGAQGPMGPAGPAGAR_3_A0A5F5PIB7	A0A5F5PIB7_QGDRGEAGAQGPMGPAGPAGAR_3	COL2A1	30.0555	P1	1115869348	P_vs_F	complete	2.15039	1.46403	2.83674	29.6152	7.9709	0.000425406	0.00553112	0.769092
A0A5F5PIB7	extracellular matrix structural constituent conferring tensile strength [GO:0030020]; metal ion binding [GO:0046872]; MHC class II protein binding [GO:0042289]; platelet-derived growth factor binding [GO:0048407]; protein homodimerization activity [GO:0042803]; proteoglycan binding [GO:0043394]	anterior head development [GO:0097065]; cartilage condensation [GO:0001502]; cartilage development involved in endochondral bone morphogenesis [GO:0060351]; cellular response to BMP stimulus [GO:0071773]; central nervous system development [GO:0007417]; chondrocyte differentiation [GO:0002062]; collagen fibril organization [GO:0030199]; embryonic skeletal joint morphogenesis [GO:0060272]; endocho…		1127	1148	1529	6.73643	P	QGDRGEAGAQGPMGPAGPAGAR_3_A0A5F5PIB7	A0A5F5PIB7_QGDRGEAGAQGPMGPAGPAGAR_3	COL2A1	30.1122	P2	1160609426	P_vs_F	complete	2.15039	1.46403	2.83674	29.6152	7.9709	0.000425406	0.00553112	0.769092
A0A5F5PIB7	extracellular matrix structural constituent conferring tensile strength [GO:0030020]; metal ion binding [GO:0046872]; MHC class II protein binding [GO:0042289]; platelet-derived growth factor binding [GO:0048407]; protein homodimerization activity [GO:0042803]; proteoglycan binding [GO:0043394]	anterior head development [GO:0097065]; cartilage condensation [GO:0001502]; cartilage development involved in endochondral bone morphogenesis [GO:0060351]; cellular response to BMP stimulus [GO:0071773]; central nervous system development [GO:0007417]; chondrocyte differentiation [GO:0002062]; collagen fibril organization [GO:0030199]; embryonic skeletal joint morphogenesis [GO:0060272]; endocho…		1127	1148	1529	6.73643	F	QGDRGEAGAQGPMGPAGPAGAR_3_A0A5F5PIB7	A0A5F5PIB7_QGDRGEAGAQGPMGPAGPAGAR_3	COL2A1	28.0544	F1	2.78745e+08	P_vs_F	complete	2.15039	1.46403	2.83674	29.6152	7.9709	0.000425406	0.00553112	0.769092
A0A5F5PIB7	extracellular matrix structural constituent conferring tensile strength [GO:0030020]; metal ion binding [GO:0046872]; MHC class II protein binding [GO:0042289]; platelet-derived growth factor binding [GO:0048407]; protein homodimerization activity [GO:0042803]; proteoglycan binding [GO:0043394]	anterior head development [GO:0097065]; cartilage condensation [GO:0001502]; cartilage development involved in endochondral bone morphogenesis [GO:0060351]; cellular response to BMP stimulus [GO:0071773]; central nervous system development [GO:0007417]; chondrocyte differentiation [GO:0002062]; collagen fibril organization [GO:0030199]; embryonic skeletal joint morphogenesis [GO:0060272]; endocho…		1127	1148	1529	6.73643	F	QGDRGEAGAQGPMGPAGPAGAR_3_A0A5F5PIB7	A0A5F5PIB7_QGDRGEAGAQGPMGPAGPAGAR_3	COL2A1	27.8126	F2	2.35738e+08	P_vs_F	complete	2.15039	1.46403	2.83674	29.6152	7.9709	0.000425406	0.00553112	0.769092
A0A9L0RSX4	extracellular matrix structural constituent [GO:0005201]; metal ion binding [GO:0046872]			1085	1106	1487	6.9267	P	QGDRGEAGAQGPMGPAGPAGAR_3_A0A9L0RSX4	A0A9L0RSX4_QGDRGEAGAQGPMGPAGPAGAR_3	COL2A1	30.0555	P1	1115869348	P_vs_F	complete	2.15039	1.46403	2.83674	29.6152	7.9709	0.000425406	0.00553112	0.769092
A0A9L0RSX4	extracellular matrix structural constituent [GO:0005201]; metal ion binding [GO:0046872]			1085	1106	1487	6.9267	P	QGDRGEAGAQGPMGPAGPAGAR_3_A0A9L0RSX4	A0A9L0RSX4_QGDRGEAGAQGPMGPAGPAGAR_3	COL2A1	30.1122	P2	1160609426	P_vs_F	complete	2.15039	1.46403	2.83674	29.6152	7.9709	0.000425406	0.00553112	0.769092
A0A9L0RSX4	extracellular matrix structural constituent [GO:0005201]; metal ion binding [GO:0046872]			1085	1106	1487	6.9267	F	QGDRGEAGAQGPMGPAGPAGAR_3_A0A9L0RSX4	A0A9L0RSX4_QGDRGEAGAQGPMGPAGPAGAR_3	COL2A1	28.0544	F1	2.78745e+08	P_vs_F	complete	2.15039	1.46403	2.83674	29.6152	7.9709	0.000425406	0.00553112	0.769092
A0A9L0RSX4	extracellular matrix structural constituent [GO:0005201]; metal ion binding [GO:0046872]			1085	1106	1487	6.9267	F	QGDRGEAGAQGPMGPAGPAGAR_3_A0A9L0RSX4	A0A9L0RSX4_QGDRGEAGAQGPMGPAGPAGAR_3	COL2A1	27.8126	F2	2.35738e+08	P_vs_F	complete	2.15039	1.46403	2.83674	29.6152	7.9709	0.000425406	0.00553112	0.769092
A0A9L0SQH0	extracellular matrix structural constituent [GO:0005201]			1016	1037	1408	5.89489	P	QGDRGEAGAQGPMGPAGPAGAR_3_A0A9L0SQH0	A0A9L0SQH0_QGDRGEAGAQGPMGPAGPAGAR_3	COL2A1	30.0555	P1	1115869348	P_vs_F	complete	2.15039	1.46403	2.83674	29.6152	7.9709	0.000425406	0.00553112	0.769092
A0A9L0SQH0	extracellular matrix structural constituent [GO:0005201]			1016	1037	1408	5.89489	P	QGDRGEAGAQGPMGPAGPAGAR_3_A0A9L0SQH0	A0A9L0SQH0_QGDRGEAGAQGPMGPAGPAGAR_3	COL2A1	30.1122	P2	1160609426	P_vs_F	complete	2.15039	1.46403	2.83674	29.6152	7.9709	0.000425406	0.00553112	0.769092
A0A9L0SQH0	extracellular matrix structural constituent [GO:0005201]			1016	1037	1408	5.89489	F	QGDRGEAGAQGPMGPAGPAGAR_3_A0A9L0SQH0	A0A9L0SQH0_QGDRGEAGAQGPMGPAGPAGAR_3	COL2A1	28.0544	F1	2.78745e+08	P_vs_F	complete	2.15039	1.46403	2.83674	29.6152	7.9709	0.000425406	0.00553112	0.769092
A0A9L0SQH0	extracellular matrix structural constituent [GO:0005201]			1016	1037	1408	5.89489	F	QGDRGEAGAQGPMGPAGPAGAR_3_A0A9L0SQH0	A0A9L0SQH0_QGDRGEAGAQGPMGPAGPAGAR_3	COL2A1	27.8126	F2	2.35738e+08	P_vs_F	complete	2.15039	1.46403	2.83674	29.6152	7.9709	0.000425406	0.00553112	0.769092
A0A9L0T8W7	extracellular matrix structural constituent [GO:0005201]			1079	1100	1481	6.95476	P	QGDRGEAGAQGPMGPAGPAGAR_3_A0A9L0T8W7	A0A9L0T8W7_QGDRGEAGAQGPMGPAGPAGAR_3	COL2A1	30.0555	P1	1115869348	P_vs_F	complete	2.15039	1.46403	2.83674	29.6152	7.9709	0.000425406	0.00553112	0.769092
A0A9L0T8W7	extracellular matrix structural constituent [GO:0005201]			1079	1100	1481	6.95476	P	QGDRGEAGAQGPMGPAGPAGAR_3_A0A9L0T8W7	A0A9L0T8W7_QGDRGEAGAQGPMGPAGPAGAR_3	COL2A1	30.1122	P2	1160609426	P_vs_F	complete	2.15039	1.46403	2.83674	29.6152	7.9709	0.000425406	0.00553112	0.769092
A0A9L0T8W7	extracellular matrix structural constituent [GO:0005201]			1079	1100	1481	6.95476	F	QGDRGEAGAQGPMGPAGPAGAR_3_A0A9L0T8W7	A0A9L0T8W7_QGDRGEAGAQGPMGPAGPAGAR_3	COL2A1	28.0544	F1	2.78745e+08	P_vs_F	complete	2.15039	1.46403	2.83674	29.6152	7.9709	0.000425406	0.00553112	0.769092
A0A9L0T8W7	extracellular matrix structural constituent [GO:0005201]			1079	1100	1481	6.95476	F	QGDRGEAGAQGPMGPAGPAGAR_3_A0A9L0T8W7	A0A9L0T8W7_QGDRGEAGAQGPMGPAGPAGAR_3	COL2A1	27.8126	F2	2.35738e+08	P_vs_F	complete	2.15039	1.46403	2.83674	29.6152	7.9709	0.000425406	0.00553112	0.769092
Q28396	extracellular matrix structural constituent [GO:0005201]		9796.ENSECAP00000048092;	1016	1037	1418	7.26375	P	QGDRGEAGAQGPMGPAGPAGAR_3_Q28396	Q28396_QGDRGEAGAQGPMGPAGPAGAR_3	COL2A1	30.0555	P1	1115869348	P_vs_F	complete	2.15039	1.46403	2.83674	29.6152	7.9709	0.000425406	0.00553112	0.769092
Q28396	extracellular matrix structural constituent [GO:0005201]		9796.ENSECAP00000048092;	1016	1037	1418	7.26375	P	QGDRGEAGAQGPMGPAGPAGAR_3_Q28396	Q28396_QGDRGEAGAQGPMGPAGPAGAR_3	COL2A1	30.1122	P2	1160609426	P_vs_F	complete	2.15039	1.46403	2.83674	29.6152	7.9709	0.000425406	0.00553112	0.769092
Q28396	extracellular matrix structural constituent [GO:0005201]		9796.ENSECAP00000048092;	1016	1037	1418	7.26375	F	QGDRGEAGAQGPMGPAGPAGAR_3_Q28396	Q28396_QGDRGEAGAQGPMGPAGPAGAR_3	COL2A1	28.0544	F1	2.78745e+08	P_vs_F	complete	2.15039	1.46403	2.83674	29.6152	7.9709	0.000425406	0.00553112	0.769092
Q28396	extracellular matrix structural constituent [GO:0005201]		9796.ENSECAP00000048092;	1016	1037	1418	7.26375	F	QGDRGEAGAQGPMGPAGPAGAR_3_Q28396	Q28396_QGDRGEAGAQGPMGPAGPAGAR_3	COL2A1	27.8126	F2	2.35738e+08	P_vs_F	complete	2.15039	1.46403	2.83674	29.6152	7.9709	0.000425406	0.00553112	0.769092
A0A5F5PIB7	extracellular matrix structural constituent conferring tensile strength [GO:0030020]; metal ion binding [GO:0046872]; MHC class II protein binding [GO:0042289]; platelet-derived growth factor binding [GO:0048407]; protein homodimerization activity [GO:0042803]; proteoglycan binding [GO:0043394]	anterior head development [GO:0097065]; cartilage condensation [GO:0001502]; cartilage development involved in endochondral bone morphogenesis [GO:0060351]; cellular response to BMP stimulus [GO:0071773]; central nervous system development [GO:0007417]; chondrocyte differentiation [GO:0002062]; collagen fibril organization [GO:0030199]; embryonic skeletal joint morphogenesis [GO:0060272]; endocho…		1127	1148	1529	6.73643	IS	QGDRGEAGAQGPMGPAGPAGAR_2_A0A5F5PIB7	A0A5F5PIB7_QGDRGEAGAQGPMGPAGPAGAR_2	COL2A1	29.5362	IS1	7.78529e+08	IS_vs_F_HA	complete	2.59693	1.84906	3.34479	27.2683	8.8344	0.00025773	0.00573263	1.24038
A0A5F5PIB7	extracellular matrix structural constituent conferring tensile strength [GO:0030020]; metal ion binding [GO:0046872]; MHC class II protein binding [GO:0042289]; platelet-derived growth factor binding [GO:0048407]; protein homodimerization activity [GO:0042803]; proteoglycan binding [GO:0043394]	anterior head development [GO:0097065]; cartilage condensation [GO:0001502]; cartilage development involved in endochondral bone morphogenesis [GO:0060351]; cellular response to BMP stimulus [GO:0071773]; central nervous system development [GO:0007417]; chondrocyte differentiation [GO:0002062]; collagen fibril organization [GO:0030199]; embryonic skeletal joint morphogenesis [GO:0060272]; endocho…		1127	1148	1529	6.73643	IS	QGDRGEAGAQGPMGPAGPAGAR_2_A0A5F5PIB7	A0A5F5PIB7_QGDRGEAGAQGPMGPAGPAGAR_2	COL2A1	29.55	IS2	7.86043e+08	IS_vs_F_HA	complete	2.59693	1.84906	3.34479	27.2683	8.8344	0.00025773	0.00573263	1.24038
A0A5F5PIB7	extracellular matrix structural constituent conferring tensile strength [GO:0030020]; metal ion binding [GO:0046872]; MHC class II protein binding [GO:0042289]; platelet-derived growth factor binding [GO:0048407]; protein homodimerization activity [GO:0042803]; proteoglycan binding [GO:0043394]	anterior head development [GO:0097065]; cartilage condensation [GO:0001502]; cartilage development involved in endochondral bone morphogenesis [GO:0060351]; cellular response to BMP stimulus [GO:0071773]; central nervous system development [GO:0007417]; chondrocyte differentiation [GO:0002062]; collagen fibril organization [GO:0030199]; embryonic skeletal joint morphogenesis [GO:0060272]; endocho…		1127	1148	1529	6.73643	F_HA	QGDRGEAGAQGPMGPAGPAGAR_2_A0A5F5PIB7	A0A5F5PIB7_QGDRGEAGAQGPMGPAGPAGAR_2	COL2A1	26.8968	F_HA1	1.24954e+08	IS_vs_F_HA	complete	2.59693	1.84906	3.34479	27.2683	8.8344	0.00025773	0.00573263	1.24038
A0A5F5PIB7	extracellular matrix structural constituent conferring tensile strength [GO:0030020]; metal ion binding [GO:0046872]; MHC class II protein binding [GO:0042289]; platelet-derived growth factor binding [GO:0048407]; protein homodimerization activity [GO:0042803]; proteoglycan binding [GO:0043394]	anterior head development [GO:0097065]; cartilage condensation [GO:0001502]; cartilage development involved in endochondral bone morphogenesis [GO:0060351]; cellular response to BMP stimulus [GO:0071773]; central nervous system development [GO:0007417]; chondrocyte differentiation [GO:0002062]; collagen fibril organization [GO:0030199]; embryonic skeletal joint morphogenesis [GO:0060272]; endocho…		1127	1148	1529	6.73643	F_HA	QGDRGEAGAQGPMGPAGPAGAR_2_A0A5F5PIB7	A0A5F5PIB7_QGDRGEAGAQGPMGPAGPAGAR_2	COL2A1	26.9955	F_HA2	1.33803e+08	IS_vs_F_HA	complete	2.59693	1.84906	3.34479	27.2683	8.8344	0.00025773	0.00573263	1.24038
A0A9L0RSX4	extracellular matrix structural constituent [GO:0005201]; metal ion binding [GO:0046872]			1085	1106	1487	6.9267	IS	QGDRGEAGAQGPMGPAGPAGAR_2_A0A9L0RSX4	A0A9L0RSX4_QGDRGEAGAQGPMGPAGPAGAR_2	COL2A1	29.5362	IS1	7.78529e+08	IS_vs_F_HA	complete	2.59693	1.84906	3.34479	27.2683	8.8344	0.00025773	0.00573263	1.24038
A0A9L0RSX4	extracellular matrix structural constituent [GO:0005201]; metal ion binding [GO:0046872]			1085	1106	1487	6.9267	IS	QGDRGEAGAQGPMGPAGPAGAR_2_A0A9L0RSX4	A0A9L0RSX4_QGDRGEAGAQGPMGPAGPAGAR_2	COL2A1	29.55	IS2	7.86043e+08	IS_vs_F_HA	complete	2.59693	1.84906	3.34479	27.2683	8.8344	0.00025773	0.00573263	1.24038
A0A9L0RSX4	extracellular matrix structural constituent [GO:0005201]; metal ion binding [GO:0046872]			1085	1106	1487	6.9267	F_HA	QGDRGEAGAQGPMGPAGPAGAR_2_A0A9L0RSX4	A0A9L0RSX4_QGDRGEAGAQGPMGPAGPAGAR_2	COL2A1	26.8968	F_HA1	1.24954e+08	IS_vs_F_HA	complete	2.59693	1.84906	3.34479	27.2683	8.8344	0.00025773	0.00573263	1.24038
A0A9L0RSX4	extracellular matrix structural constituent [GO:0005201]; metal ion binding [GO:0046872]			1085	1106	1487	6.9267	F_HA	QGDRGEAGAQGPMGPAGPAGAR_2_A0A9L0RSX4	A0A9L0RSX4_QGDRGEAGAQGPMGPAGPAGAR_2	COL2A1	26.9955	F_HA2	1.33803e+08	IS_vs_F_HA	complete	2.59693	1.84906	3.34479	27.2683	8.8344	0.00025773	0.00573263	1.24038
A0A9L0SQH0	extracellular matrix structural constituent [GO:0005201]			1016	1037	1408	5.89489	IS	QGDRGEAGAQGPMGPAGPAGAR_2_A0A9L0SQH0	A0A9L0SQH0_QGDRGEAGAQGPMGPAGPAGAR_2	COL2A1	29.5362	IS1	7.78529e+08	IS_vs_F_HA	complete	2.59693	1.84906	3.34479	27.2683	8.8344	0.00025773	0.00573263	1.24038
A0A9L0SQH0	extracellular matrix structural constituent [GO:0005201]			1016	1037	1408	5.89489	IS	QGDRGEAGAQGPMGPAGPAGAR_2_A0A9L0SQH0	A0A9L0SQH0_QGDRGEAGAQGPMGPAGPAGAR_2	COL2A1	29.55	IS2	7.86043e+08	IS_vs_F_HA	complete	2.59693	1.84906	3.34479	27.2683	8.8344	0.00025773	0.00573263	1.24038
A0A9L0SQH0	extracellular matrix structural constituent [GO:0005201]			1016	1037	1408	5.89489	F_HA	QGDRGEAGAQGPMGPAGPAGAR_2_A0A9L0SQH0	A0A9L0SQH0_QGDRGEAGAQGPMGPAGPAGAR_2	COL2A1	26.8968	F_HA1	1.24954e+08	IS_vs_F_HA	complete	2.59693	1.84906	3.34479	27.2683	8.8344	0.00025773	0.00573263	1.24038
A0A9L0SQH0	extracellular matrix structural constituent [GO:0005201]			1016	1037	1408	5.89489	F_HA	QGDRGEAGAQGPMGPAGPAGAR_2_A0A9L0SQH0	A0A9L0SQH0_QGDRGEAGAQGPMGPAGPAGAR_2	COL2A1	26.9955	F_HA2	1.33803e+08	IS_vs_F_HA	complete	2.59693	1.84906	3.34479	27.2683	8.8344	0.00025773	0.00573263	1.24038
A0A9L0T8W7	extracellular matrix structural constituent [GO:0005201]			1079	1100	1481	6.95476	IS	QGDRGEAGAQGPMGPAGPAGAR_2_A0A9L0T8W7	A0A9L0T8W7_QGDRGEAGAQGPMGPAGPAGAR_2	COL2A1	29.5362	IS1	7.78529e+08	IS_vs_F_HA	complete	2.59693	1.84906	3.34479	27.2683	8.8344	0.00025773	0.00573263	1.24038
A0A9L0T8W7	extracellular matrix structural constituent [GO:0005201]			1079	1100	1481	6.95476	IS	QGDRGEAGAQGPMGPAGPAGAR_2_A0A9L0T8W7	A0A9L0T8W7_QGDRGEAGAQGPMGPAGPAGAR_2	COL2A1	29.55	IS2	7.86043e+08	IS_vs_F_HA	complete	2.59693	1.84906	3.34479	27.2683	8.8344	0.00025773	0.00573263	1.24038
A0A9L0T8W7	extracellular matrix structural constituent [GO:0005201]			1079	1100	1481	6.95476	F_HA	QGDRGEAGAQGPMGPAGPAGAR_2_A0A9L0T8W7	A0A9L0T8W7_QGDRGEAGAQGPMGPAGPAGAR_2	COL2A1	26.8968	F_HA1	1.24954e+08	IS_vs_F_HA	complete	2.59693	1.84906	3.34479	27.2683	8.8344	0.00025773	0.00573263	1.24038
A0A9L0T8W7	extracellular matrix structural constituent [GO:0005201]			1079	1100	1481	6.95476	F_HA	QGDRGEAGAQGPMGPAGPAGAR_2_A0A9L0T8W7	A0A9L0T8W7_QGDRGEAGAQGPMGPAGPAGAR_2	COL2A1	26.9955	F_HA2	1.33803e+08	IS_vs_F_HA	complete	2.59693	1.84906	3.34479	27.2683	8.8344	0.00025773	0.00573263	1.24038
Q28396	extracellular matrix structural constituent [GO:0005201]		9796.ENSECAP00000048092;	1016	1037	1418	7.26375	IS	QGDRGEAGAQGPMGPAGPAGAR_2_Q28396	Q28396_QGDRGEAGAQGPMGPAGPAGAR_2	COL2A1	29.5362	IS1	7.78529e+08	IS_vs_F_HA	complete	2.59693	1.84906	3.34479	27.2683	8.8344	0.00025773	0.00573263	1.24038
Q28396	extracellular matrix structural constituent [GO:0005201]		9796.ENSECAP00000048092;	1016	1037	1418	7.26375	IS	QGDRGEAGAQGPMGPAGPAGAR_2_Q28396	Q28396_QGDRGEAGAQGPMGPAGPAGAR_2	COL2A1	29.55	IS2	7.86043e+08	IS_vs_F_HA	complete	2.59693	1.84906	3.34479	27.2683	8.8344	0.00025773	0.00573263	1.24038
Q28396	extracellular matrix structural constituent [GO:0005201]		9796.ENSECAP00000048092;	1016	1037	1418	7.26375	F_HA	QGDRGEAGAQGPMGPAGPAGAR_2_Q28396	Q28396_QGDRGEAGAQGPMGPAGPAGAR_2	COL2A1	26.8968	F_HA1	1.24954e+08	IS_vs_F_HA	complete	2.59693	1.84906	3.34479	27.2683	8.8344	0.00025773	0.00573263	1.24038
Q28396	extracellular matrix structural constituent [GO:0005201]		9796.ENSECAP00000048092;	1016	1037	1418	7.26375	F_HA	QGDRGEAGAQGPMGPAGPAGAR_2_Q28396	Q28396_QGDRGEAGAQGPMGPAGPAGAR_2	COL2A1	26.9955	F_HA2	1.33803e+08	IS_vs_F_HA	complete	2.59693	1.84906	3.34479	27.2683	8.8344	0.00025773	0.00573263	1.24038
F6XLD1	beta-catenin binding [GO:0008013]; chromatin binding [GO:0003682]; DNA-binding transcription activator activity, RNA polymerase II-specific [GO:0001228]; DNA-binding transcription factor activity, RNA polymerase II-specific [GO:0000981]; pre-mRNA intronic binding [GO:0097157]; protein kinase A catalytic subunit binding [GO:0034236]; RNA polymerase II cis-regulatory region sequence-specific DNA bi…	anterior head development [GO:0097065]; aortic valve morphogenesis [GO:0003180]; astrocyte fate commitment [GO:0060018]; bone mineralization [GO:0030282]; branching involved in ureteric bud morphogenesis [GO:0001658]; bronchus cartilage development [GO:0060532]; canonical Wnt signaling pathway [GO:0060070]; cartilage condensation [GO:0001502]; cell proliferation involved in heart morphogenesis [G…	9796.ENSECAP00000019514;	75	82	485	2.8866	IS	EAVSQVLK_2_F6XLD1	F6XLD1_EAVSQVLK_2	SOX9	28.3902	IS1	3.51816e+08	IS_vs_P	complete	4.11288	2.76629	5.45946	26.4822	7.77054	0.000481114	0.0061691	0.650802
F6XLD1	beta-catenin binding [GO:0008013]; chromatin binding [GO:0003682]; DNA-binding transcription activator activity, RNA polymerase II-specific [GO:0001228]; DNA-binding transcription factor activity, RNA polymerase II-specific [GO:0000981]; pre-mRNA intronic binding [GO:0097157]; protein kinase A catalytic subunit binding [GO:0034236]; RNA polymerase II cis-regulatory region sequence-specific DNA bi…	anterior head development [GO:0097065]; aortic valve morphogenesis [GO:0003180]; astrocyte fate commitment [GO:0060018]; bone mineralization [GO:0030282]; branching involved in ureteric bud morphogenesis [GO:0001658]; bronchus cartilage development [GO:0060532]; canonical Wnt signaling pathway [GO:0060070]; cartilage condensation [GO:0001502]; cell proliferation involved in heart morphogenesis [G…	9796.ENSECAP00000019514;	75	82	485	2.8866	IS	EAVSQVLK_2_F6XLD1	F6XLD1_EAVSQVLK_2	SOX9	28.5254	IS2	3.86372e+08	IS_vs_P	complete	4.11288	2.76629	5.45946	26.4822	7.77054	0.000481114	0.0061691	0.650802
F6XLD1	beta-catenin binding [GO:0008013]; chromatin binding [GO:0003682]; DNA-binding transcription activator activity, RNA polymerase II-specific [GO:0001228]; DNA-binding transcription factor activity, RNA polymerase II-specific [GO:0000981]; pre-mRNA intronic binding [GO:0097157]; protein kinase A catalytic subunit binding [GO:0034236]; RNA polymerase II cis-regulatory region sequence-specific DNA bi…	anterior head development [GO:0097065]; aortic valve morphogenesis [GO:0003180]; astrocyte fate commitment [GO:0060018]; bone mineralization [GO:0030282]; branching involved in ureteric bud morphogenesis [GO:0001658]; bronchus cartilage development [GO:0060532]; canonical Wnt signaling pathway [GO:0060070]; cartilage condensation [GO:0001502]; cell proliferation involved in heart morphogenesis [G…	9796.ENSECAP00000019514;	75	82	485	2.8866	P	EAVSQVLK_2_F6XLD1	F6XLD1_EAVSQVLK_2	SOX9	24.9914	P1	3.33539e+07	IS_vs_P	complete	4.11288	2.76629	5.45946	26.4822	7.77054	0.000481114	0.0061691	0.650802
F6XLD1	beta-catenin binding [GO:0008013]; chromatin binding [GO:0003682]; DNA-binding transcription activator activity, RNA polymerase II-specific [GO:0001228]; DNA-binding transcription factor activity, RNA polymerase II-specific [GO:0000981]; pre-mRNA intronic binding [GO:0097157]; protein kinase A catalytic subunit binding [GO:0034236]; RNA polymerase II cis-regulatory region sequence-specific DNA bi…	anterior head development [GO:0097065]; aortic valve morphogenesis [GO:0003180]; astrocyte fate commitment [GO:0060018]; bone mineralization [GO:0030282]; branching involved in ureteric bud morphogenesis [GO:0001658]; bronchus cartilage development [GO:0060532]; canonical Wnt signaling pathway [GO:0060070]; cartilage condensation [GO:0001502]; cell proliferation involved in heart morphogenesis [G…	9796.ENSECAP00000019514;	75	82	485	2.8866	P	EAVSQVLK_2_F6XLD1	F6XLD1_EAVSQVLK_2	SOX9	23.6986	P2	1.36138e+07	IS_vs_P	complete	4.11288	2.76629	5.45946	26.4822	7.77054	0.000481114	0.0061691	0.650802
A0A3Q2HU92	calcium ion binding [GO:0005509]; carbohydrate binding [GO:0030246]; hyaluronic acid binding [GO:0005540]	cell adhesion [GO:0007155]; central nervous system development [GO:0007417]; glial cell differentiation [GO:0010001]; positive regulation of neuroblast proliferation [GO:0002052]; skeletal system development [GO:0001501]	9796.ENSECAP00000038831;	159	170	2346	8.4399	IS	AISTRYTLDFDR_3_A0A3Q2HU92	A0A3Q2HU92_AISTRYTLDFDR_3	ACAN	31.7707	IS1	3.6639e+09	IS_vs_F_HA	complete	6.9557	4.85532	9.05607	28.0206	8.42527	0.000324956	0.00646615	1.02458
A0A3Q2HU92	calcium ion binding [GO:0005509]; carbohydrate binding [GO:0030246]; hyaluronic acid binding [GO:0005540]	cell adhesion [GO:0007155]; central nervous system development [GO:0007417]; glial cell differentiation [GO:0010001]; positive regulation of neuroblast proliferation [GO:0002052]; skeletal system development [GO:0001501]	9796.ENSECAP00000038831;	159	170	2346	8.4399	IS	AISTRYTLDFDR_3_A0A3Q2HU92	A0A3Q2HU92_AISTRYTLDFDR_3	ACAN	32.0479	IS2	4.43998e+09	IS_vs_F_HA	complete	6.9557	4.85532	9.05607	28.0206	8.42527	0.000324956	0.00646615	1.02458
A0A3Q2HU92	calcium ion binding [GO:0005509]; carbohydrate binding [GO:0030246]; hyaluronic acid binding [GO:0005540]	cell adhesion [GO:0007155]; central nervous system development [GO:0007417]; glial cell differentiation [GO:0010001]; positive regulation of neuroblast proliferation [GO:0002052]; skeletal system development [GO:0001501]	9796.ENSECAP00000038831;	159	170	2346	8.4399	F_HA	AISTRYTLDFDR_3_A0A3Q2HU92	A0A3Q2HU92_AISTRYTLDFDR_3	ACAN	25.6036	F_HA1	5.09844e+07	IS_vs_F_HA	complete	6.9557	4.85532	9.05607	28.0206	8.42527	0.000324956	0.00646615	1.02458
A0A3Q2HU92	calcium ion binding [GO:0005509]; carbohydrate binding [GO:0030246]; hyaluronic acid binding [GO:0005540]	cell adhesion [GO:0007155]; central nervous system development [GO:0007417]; glial cell differentiation [GO:0010001]; positive regulation of neuroblast proliferation [GO:0002052]; skeletal system development [GO:0001501]	9796.ENSECAP00000038831;	159	170	2346	8.4399	F_HA	AISTRYTLDFDR_3_A0A3Q2HU92	A0A3Q2HU92_AISTRYTLDFDR_3	ACAN	24.3037	F_HA2	2.07081e+07	IS_vs_F_HA	complete	6.9557	4.85532	9.05607	28.0206	8.42527	0.000324956	0.00646615	1.02458
A0A9L0S3L1	carbohydrate binding [GO:0030246]; hyaluronic acid binding [GO:0005540]	cell adhesion [GO:0007155]		159	170	2476	7.99677	IS	AISTRYTLDFDR_3_A0A9L0S3L1	A0A9L0S3L1_AISTRYTLDFDR_3	ACAN	31.7707	IS1	3.6639e+09	IS_vs_F_HA	complete	6.9557	4.85532	9.05607	28.0206	8.42527	0.000324956	0.00646615	1.02458
A0A9L0S3L1	carbohydrate binding [GO:0030246]; hyaluronic acid binding [GO:0005540]	cell adhesion [GO:0007155]		159	170	2476	7.99677	IS	AISTRYTLDFDR_3_A0A9L0S3L1	A0A9L0S3L1_AISTRYTLDFDR_3	ACAN	32.0479	IS2	4.43998e+09	IS_vs_F_HA	complete	6.9557	4.85532	9.05607	28.0206	8.42527	0.000324956	0.00646615	1.02458
A0A9L0S3L1	carbohydrate binding [GO:0030246]; hyaluronic acid binding [GO:0005540]	cell adhesion [GO:0007155]		159	170	2476	7.99677	F_HA	AISTRYTLDFDR_3_A0A9L0S3L1	A0A9L0S3L1_AISTRYTLDFDR_3	ACAN	25.6036	F_HA1	5.09844e+07	IS_vs_F_HA	complete	6.9557	4.85532	9.05607	28.0206	8.42527	0.000324956	0.00646615	1.02458
A0A9L0S3L1	carbohydrate binding [GO:0030246]; hyaluronic acid binding [GO:0005540]	cell adhesion [GO:0007155]		159	170	2476	7.99677	F_HA	AISTRYTLDFDR_3_A0A9L0S3L1	A0A9L0S3L1_AISTRYTLDFDR_3	ACAN	24.3037	F_HA2	2.07081e+07	IS_vs_F_HA	complete	6.9557	4.85532	9.05607	28.0206	8.42527	0.000324956	0.00646615	1.02458
A0A9L0S4J8	carbohydrate binding [GO:0030246]; hyaluronic acid binding [GO:0005540]	cell adhesion [GO:0007155]		159	170	2581	7.67145	IS	AISTRYTLDFDR_3_A0A9L0S4J8	A0A9L0S4J8_AISTRYTLDFDR_3	ACAN	31.7707	IS1	3.6639e+09	IS_vs_F_HA	complete	6.9557	4.85532	9.05607	28.0206	8.42527	0.000324956	0.00646615	1.02458
A0A9L0S4J8	carbohydrate binding [GO:0030246]; hyaluronic acid binding [GO:0005540]	cell adhesion [GO:0007155]		159	170	2581	7.67145	IS	AISTRYTLDFDR_3_A0A9L0S4J8	A0A9L0S4J8_AISTRYTLDFDR_3	ACAN	32.0479	IS2	4.43998e+09	IS_vs_F_HA	complete	6.9557	4.85532	9.05607	28.0206	8.42527	0.000324956	0.00646615	1.02458
A0A9L0S4J8	carbohydrate binding [GO:0030246]; hyaluronic acid binding [GO:0005540]	cell adhesion [GO:0007155]		159	170	2581	7.67145	F_HA	AISTRYTLDFDR_3_A0A9L0S4J8	A0A9L0S4J8_AISTRYTLDFDR_3	ACAN	25.6036	F_HA1	5.09844e+07	IS_vs_F_HA	complete	6.9557	4.85532	9.05607	28.0206	8.42527	0.000324956	0.00646615	1.02458
A0A9L0S4J8	carbohydrate binding [GO:0030246]; hyaluronic acid binding [GO:0005540]	cell adhesion [GO:0007155]		159	170	2581	7.67145	F_HA	AISTRYTLDFDR_3_A0A9L0S4J8	A0A9L0S4J8_AISTRYTLDFDR_3	ACAN	24.3037	F_HA2	2.07081e+07	IS_vs_F_HA	complete	6.9557	4.85532	9.05607	28.0206	8.42527	0.000324956	0.00646615	1.02458
A0A9L0S6F6	carbohydrate binding [GO:0030246]; hyaluronic acid binding [GO:0005540]	cell adhesion [GO:0007155]		159	170	2371	8.35091	IS	AISTRYTLDFDR_3_A0A9L0S6F6	A0A9L0S6F6_AISTRYTLDFDR_3	ACAN	31.7707	IS1	3.6639e+09	IS_vs_F_HA	complete	6.9557	4.85532	9.05607	28.0206	8.42527	0.000324956	0.00646615	1.02458
A0A9L0S6F6	carbohydrate binding [GO:0030246]; hyaluronic acid binding [GO:0005540]	cell adhesion [GO:0007155]		159	170	2371	8.35091	IS	AISTRYTLDFDR_3_A0A9L0S6F6	A0A9L0S6F6_AISTRYTLDFDR_3	ACAN	32.0479	IS2	4.43998e+09	IS_vs_F_HA	complete	6.9557	4.85532	9.05607	28.0206	8.42527	0.000324956	0.00646615	1.02458
A0A9L0S6F6	carbohydrate binding [GO:0030246]; hyaluronic acid binding [GO:0005540]	cell adhesion [GO:0007155]		159	170	2371	8.35091	F_HA	AISTRYTLDFDR_3_A0A9L0S6F6	A0A9L0S6F6_AISTRYTLDFDR_3	ACAN	25.6036	F_HA1	5.09844e+07	IS_vs_F_HA	complete	6.9557	4.85532	9.05607	28.0206	8.42527	0.000324956	0.00646615	1.02458
A0A9L0S6F6	carbohydrate binding [GO:0030246]; hyaluronic acid binding [GO:0005540]	cell adhesion [GO:0007155]		159	170	2371	8.35091	F_HA	AISTRYTLDFDR_3_A0A9L0S6F6	A0A9L0S6F6_AISTRYTLDFDR_3	ACAN	24.3037	F_HA2	2.07081e+07	IS_vs_F_HA	complete	6.9557	4.85532	9.05607	28.0206	8.42527	0.000324956	0.00646615	1.02458
A0A9L0SCK6	carbohydrate binding [GO:0030246]; hyaluronic acid binding [GO:0005540]	cell adhesion [GO:0007155]		159	170	2371	8.35091	IS	AISTRYTLDFDR_3_A0A9L0SCK6	A0A9L0SCK6_AISTRYTLDFDR_3	ACAN	31.7707	IS1	3.6639e+09	IS_vs_F_HA	complete	6.9557	4.85532	9.05607	28.0206	8.42527	0.000324956	0.00646615	1.02458
A0A9L0SCK6	carbohydrate binding [GO:0030246]; hyaluronic acid binding [GO:0005540]	cell adhesion [GO:0007155]		159	170	2371	8.35091	IS	AISTRYTLDFDR_3_A0A9L0SCK6	A0A9L0SCK6_AISTRYTLDFDR_3	ACAN	32.0479	IS2	4.43998e+09	IS_vs_F_HA	complete	6.9557	4.85532	9.05607	28.0206	8.42527	0.000324956	0.00646615	1.02458
A0A9L0SCK6	carbohydrate binding [GO:0030246]; hyaluronic acid binding [GO:0005540]	cell adhesion [GO:0007155]		159	170	2371	8.35091	F_HA	AISTRYTLDFDR_3_A0A9L0SCK6	A0A9L0SCK6_AISTRYTLDFDR_3	ACAN	25.6036	F_HA1	5.09844e+07	IS_vs_F_HA	complete	6.9557	4.85532	9.05607	28.0206	8.42527	0.000324956	0.00646615	1.02458
A0A9L0SCK6	carbohydrate binding [GO:0030246]; hyaluronic acid binding [GO:0005540]	cell adhesion [GO:0007155]		159	170	2371	8.35091	F_HA	AISTRYTLDFDR_3_A0A9L0SCK6	A0A9L0SCK6_AISTRYTLDFDR_3	ACAN	24.3037	F_HA2	2.07081e+07	IS_vs_F_HA	complete	6.9557	4.85532	9.05607	28.0206	8.42527	0.000324956	0.00646615	1.02458
A0A9L0SGJ6	calcium ion binding [GO:0005509]; carbohydrate binding [GO:0030246]; hyaluronic acid binding [GO:0005540]	cell adhesion [GO:0007155]		159	170	2474	6.91188	IS	AISTRYTLDFDR_3_A0A9L0SGJ6	A0A9L0SGJ6_AISTRYTLDFDR_3	ACAN	31.7707	IS1	3.6639e+09	IS_vs_F_HA	complete	6.9557	4.85532	9.05607	28.0206	8.42527	0.000324956	0.00646615	1.02458
A0A9L0SGJ6	calcium ion binding [GO:0005509]; carbohydrate binding [GO:0030246]; hyaluronic acid binding [GO:0005540]	cell adhesion [GO:0007155]		159	170	2474	6.91188	IS	AISTRYTLDFDR_3_A0A9L0SGJ6	A0A9L0SGJ6_AISTRYTLDFDR_3	ACAN	32.0479	IS2	4.43998e+09	IS_vs_F_HA	complete	6.9557	4.85532	9.05607	28.0206	8.42527	0.000324956	0.00646615	1.02458
A0A9L0SGJ6	calcium ion binding [GO:0005509]; carbohydrate binding [GO:0030246]; hyaluronic acid binding [GO:0005540]	cell adhesion [GO:0007155]		159	170	2474	6.91188	F_HA	AISTRYTLDFDR_3_A0A9L0SGJ6	A0A9L0SGJ6_AISTRYTLDFDR_3	ACAN	25.6036	F_HA1	5.09844e+07	IS_vs_F_HA	complete	6.9557	4.85532	9.05607	28.0206	8.42527	0.000324956	0.00646615	1.02458
A0A9L0SGJ6	calcium ion binding [GO:0005509]; carbohydrate binding [GO:0030246]; hyaluronic acid binding [GO:0005540]	cell adhesion [GO:0007155]		159	170	2474	6.91188	F_HA	AISTRYTLDFDR_3_A0A9L0SGJ6	A0A9L0SGJ6_AISTRYTLDFDR_3	ACAN	24.3037	F_HA2	2.07081e+07	IS_vs_F_HA	complete	6.9557	4.85532	9.05607	28.0206	8.42527	0.000324956	0.00646615	1.02458
A0A9L0SGV4	carbohydrate binding [GO:0030246]; hyaluronic acid binding [GO:0005540]	cell adhesion [GO:0007155]		159	170	2581	7.67145	IS	AISTRYTLDFDR_3_A0A9L0SGV4	A0A9L0SGV4_AISTRYTLDFDR_3	ACAN	31.7707	IS1	3.6639e+09	IS_vs_F_HA	complete	6.9557	4.85532	9.05607	28.0206	8.42527	0.000324956	0.00646615	1.02458
A0A9L0SGV4	carbohydrate binding [GO:0030246]; hyaluronic acid binding [GO:0005540]	cell adhesion [GO:0007155]		159	170	2581	7.67145	IS	AISTRYTLDFDR_3_A0A9L0SGV4	A0A9L0SGV4_AISTRYTLDFDR_3	ACAN	32.0479	IS2	4.43998e+09	IS_vs_F_HA	complete	6.9557	4.85532	9.05607	28.0206	8.42527	0.000324956	0.00646615	1.02458
A0A9L0SGV4	carbohydrate binding [GO:0030246]; hyaluronic acid binding [GO:0005540]	cell adhesion [GO:0007155]		159	170	2581	7.67145	F_HA	AISTRYTLDFDR_3_A0A9L0SGV4	A0A9L0SGV4_AISTRYTLDFDR_3	ACAN	25.6036	F_HA1	5.09844e+07	IS_vs_F_HA	complete	6.9557	4.85532	9.05607	28.0206	8.42527	0.000324956	0.00646615	1.02458
A0A9L0SGV4	carbohydrate binding [GO:0030246]; hyaluronic acid binding [GO:0005540]	cell adhesion [GO:0007155]		159	170	2581	7.67145	F_HA	AISTRYTLDFDR_3_A0A9L0SGV4	A0A9L0SGV4_AISTRYTLDFDR_3	ACAN	24.3037	F_HA2	2.07081e+07	IS_vs_F_HA	complete	6.9557	4.85532	9.05607	28.0206	8.42527	0.000324956	0.00646615	1.02458
A0A9L0SRH2	carbohydrate binding [GO:0030246]; hyaluronic acid binding [GO:0005540]	cell adhesion [GO:0007155]		159	170	2539	7.79835	IS	AISTRYTLDFDR_3_A0A9L0SRH2	A0A9L0SRH2_AISTRYTLDFDR_3	ACAN	31.7707	IS1	3.6639e+09	IS_vs_F_HA	complete	6.9557	4.85532	9.05607	28.0206	8.42527	0.000324956	0.00646615	1.02458
A0A9L0SRH2	carbohydrate binding [GO:0030246]; hyaluronic acid binding [GO:0005540]	cell adhesion [GO:0007155]		159	170	2539	7.79835	IS	AISTRYTLDFDR_3_A0A9L0SRH2	A0A9L0SRH2_AISTRYTLDFDR_3	ACAN	32.0479	IS2	4.43998e+09	IS_vs_F_HA	complete	6.9557	4.85532	9.05607	28.0206	8.42527	0.000324956	0.00646615	1.02458
A0A9L0SRH2	carbohydrate binding [GO:0030246]; hyaluronic acid binding [GO:0005540]	cell adhesion [GO:0007155]		159	170	2539	7.79835	F_HA	AISTRYTLDFDR_3_A0A9L0SRH2	A0A9L0SRH2_AISTRYTLDFDR_3	ACAN	25.6036	F_HA1	5.09844e+07	IS_vs_F_HA	complete	6.9557	4.85532	9.05607	28.0206	8.42527	0.000324956	0.00646615	1.02458
A0A9L0SRH2	carbohydrate binding [GO:0030246]; hyaluronic acid binding [GO:0005540]	cell adhesion [GO:0007155]		159	170	2539	7.79835	F_HA	AISTRYTLDFDR_3_A0A9L0SRH2	A0A9L0SRH2_AISTRYTLDFDR_3	ACAN	24.3037	F_HA2	2.07081e+07	IS_vs_F_HA	complete	6.9557	4.85532	9.05607	28.0206	8.42527	0.000324956	0.00646615	1.02458
A0A9L0SU06	carbohydrate binding [GO:0030246]; hyaluronic acid binding [GO:0005540]	cell adhesion [GO:0007155]		159	170	2560	7.73438	IS	AISTRYTLDFDR_3_A0A9L0SU06	A0A9L0SU06_AISTRYTLDFDR_3	ACAN	31.7707	IS1	3.6639e+09	IS_vs_F_HA	complete	6.9557	4.85532	9.05607	28.0206	8.42527	0.000324956	0.00646615	1.02458
A0A9L0SU06	carbohydrate binding [GO:0030246]; hyaluronic acid binding [GO:0005540]	cell adhesion [GO:0007155]		159	170	2560	7.73438	IS	AISTRYTLDFDR_3_A0A9L0SU06	A0A9L0SU06_AISTRYTLDFDR_3	ACAN	32.0479	IS2	4.43998e+09	IS_vs_F_HA	complete	6.9557	4.85532	9.05607	28.0206	8.42527	0.000324956	0.00646615	1.02458
A0A9L0SU06	carbohydrate binding [GO:0030246]; hyaluronic acid binding [GO:0005540]	cell adhesion [GO:0007155]		159	170	2560	7.73438	F_HA	AISTRYTLDFDR_3_A0A9L0SU06	A0A9L0SU06_AISTRYTLDFDR_3	ACAN	25.6036	F_HA1	5.09844e+07	IS_vs_F_HA	complete	6.9557	4.85532	9.05607	28.0206	8.42527	0.000324956	0.00646615	1.02458
A0A9L0SU06	carbohydrate binding [GO:0030246]; hyaluronic acid binding [GO:0005540]	cell adhesion [GO:0007155]		159	170	2560	7.73438	F_HA	AISTRYTLDFDR_3_A0A9L0SU06	A0A9L0SU06_AISTRYTLDFDR_3	ACAN	24.3037	F_HA2	2.07081e+07	IS_vs_F_HA	complete	6.9557	4.85532	9.05607	28.0206	8.42527	0.000324956	0.00646615	1.02458
F7C3C6	carbohydrate binding [GO:0030246]; hyaluronic acid binding [GO:0005540]	cartilage condensation [GO:0001502]; cell adhesion [GO:0007155]; chondrocyte development [GO:0002063]; collagen fibril organization [GO:0030199]; heart development [GO:0007507]; proteoglycan biosynthetic process [GO:0030166]		159	170	2665	7.42964	IS	AISTRYTLDFDR_3_F7C3C6	F7C3C6_AISTRYTLDFDR_3	ACAN	31.7707	IS1	3.6639e+09	IS_vs_F_HA	complete	6.9557	4.85532	9.05607	28.0206	8.42527	0.000324956	0.00646615	1.02458
F7C3C6	carbohydrate binding [GO:0030246]; hyaluronic acid binding [GO:0005540]	cartilage condensation [GO:0001502]; cell adhesion [GO:0007155]; chondrocyte development [GO:0002063]; collagen fibril organization [GO:0030199]; heart development [GO:0007507]; proteoglycan biosynthetic process [GO:0030166]		159	170	2665	7.42964	IS	AISTRYTLDFDR_3_F7C3C6	F7C3C6_AISTRYTLDFDR_3	ACAN	32.0479	IS2	4.43998e+09	IS_vs_F_HA	complete	6.9557	4.85532	9.05607	28.0206	8.42527	0.000324956	0.00646615	1.02458
F7C3C6	carbohydrate binding [GO:0030246]; hyaluronic acid binding [GO:0005540]	cartilage condensation [GO:0001502]; cell adhesion [GO:0007155]; chondrocyte development [GO:0002063]; collagen fibril organization [GO:0030199]; heart development [GO:0007507]; proteoglycan biosynthetic process [GO:0030166]		159	170	2665	7.42964	F_HA	AISTRYTLDFDR_3_F7C3C6	F7C3C6_AISTRYTLDFDR_3	ACAN	25.6036	F_HA1	5.09844e+07	IS_vs_F_HA	complete	6.9557	4.85532	9.05607	28.0206	8.42527	0.000324956	0.00646615	1.02458
F7C3C6	carbohydrate binding [GO:0030246]; hyaluronic acid binding [GO:0005540]	cartilage condensation [GO:0001502]; cell adhesion [GO:0007155]; chondrocyte development [GO:0002063]; collagen fibril organization [GO:0030199]; heart development [GO:0007507]; proteoglycan biosynthetic process [GO:0030166]		159	170	2665	7.42964	F_HA	AISTRYTLDFDR_3_F7C3C6	F7C3C6_AISTRYTLDFDR_3	ACAN	24.3037	F_HA2	2.07081e+07	IS_vs_F_HA	complete	6.9557	4.85532	9.05607	28.0206	8.42527	0.000324956	0.00646615	1.02458
A0A3Q2HU92	calcium ion binding [GO:0005509]; carbohydrate binding [GO:0030246]; hyaluronic acid binding [GO:0005540]	cell adhesion [GO:0007155]; central nervous system development [GO:0007417]; glial cell differentiation [GO:0010001]; positive regulation of neuroblast proliferation [GO:0002052]; skeletal system development [GO:0001501]	9796.ENSECAP00000038831;	306	313	2346	8.4399	P	SVRYPISK_2_A0A3Q2HU92	A0A3Q2HU92_SVRYPISK_2	ACAN	26.4084	P1	8.90683e+07	P_vs_F	complete	-3.60601	-4.65145	-2.56057	28.8004	-9.4174	0.000573389	0.00652389	0.597414
A0A3Q2HU92	calcium ion binding [GO:0005509]; carbohydrate binding [GO:0030246]; hyaluronic acid binding [GO:0005540]	cell adhesion [GO:0007155]; central nervous system development [GO:0007417]; glial cell differentiation [GO:0010001]; positive regulation of neuroblast proliferation [GO:0002052]; skeletal system development [GO:0001501]	9796.ENSECAP00000038831;	306	313	2346	8.4399	P	SVRYPISK_2_A0A3Q2HU92	A0A3Q2HU92_SVRYPISK_2	ACAN	25.8629	P2	6.10253e+07	P_vs_F	complete	-3.60601	-4.65145	-2.56057	28.8004	-9.4174	0.000573389	0.00652389	0.597414
A0A3Q2HU92	calcium ion binding [GO:0005509]; carbohydrate binding [GO:0030246]; hyaluronic acid binding [GO:0005540]	cell adhesion [GO:0007155]; central nervous system development [GO:0007417]; glial cell differentiation [GO:0010001]; positive regulation of neuroblast proliferation [GO:0002052]; skeletal system development [GO:0001501]	9796.ENSECAP00000038831;	306	313	2346	8.4399	F	SVRYPISK_2_A0A3Q2HU92	A0A3Q2HU92_SVRYPISK_2	ACAN	29.8806	F1	9.8843e+08	P_vs_F	complete	-3.60601	-4.65145	-2.56057	28.8004	-9.4174	0.000573389	0.00652389	0.597414
A0A3Q2HU92	calcium ion binding [GO:0005509]; carbohydrate binding [GO:0030246]; hyaluronic acid binding [GO:0005540]	cell adhesion [GO:0007155]; central nervous system development [GO:0007417]; glial cell differentiation [GO:0010001]; positive regulation of neuroblast proliferation [GO:0002052]; skeletal system development [GO:0001501]	9796.ENSECAP00000038831;	306	313	2346	8.4399	F	SVRYPISK_2_A0A3Q2HU92	A0A3Q2HU92_SVRYPISK_2	ACAN	29.6028	F2	8.15306e+08	P_vs_F	complete	-3.60601	-4.65145	-2.56057	28.8004	-9.4174	0.000573389	0.00652389	0.597414
A0A9L0S3L1	carbohydrate binding [GO:0030246]; hyaluronic acid binding [GO:0005540]	cell adhesion [GO:0007155]		306	313	2476	7.99677	P	SVRYPISK_2_A0A9L0S3L1	A0A9L0S3L1_SVRYPISK_2	ACAN	26.4084	P1	8.90683e+07	P_vs_F	complete	-3.60601	-4.65145	-2.56057	28.8004	-9.4174	0.000573389	0.00652389	0.597414
A0A9L0S3L1	carbohydrate binding [GO:0030246]; hyaluronic acid binding [GO:0005540]	cell adhesion [GO:0007155]		306	313	2476	7.99677	P	SVRYPISK_2_A0A9L0S3L1	A0A9L0S3L1_SVRYPISK_2	ACAN	25.8629	P2	6.10253e+07	P_vs_F	complete	-3.60601	-4.65145	-2.56057	28.8004	-9.4174	0.000573389	0.00652389	0.597414
A0A9L0S3L1	carbohydrate binding [GO:0030246]; hyaluronic acid binding [GO:0005540]	cell adhesion [GO:0007155]		306	313	2476	7.99677	F	SVRYPISK_2_A0A9L0S3L1	A0A9L0S3L1_SVRYPISK_2	ACAN	29.8806	F1	9.8843e+08	P_vs_F	complete	-3.60601	-4.65145	-2.56057	28.8004	-9.4174	0.000573389	0.00652389	0.597414
A0A9L0S3L1	carbohydrate binding [GO:0030246]; hyaluronic acid binding [GO:0005540]	cell adhesion [GO:0007155]		306	313	2476	7.99677	F	SVRYPISK_2_A0A9L0S3L1	A0A9L0S3L1_SVRYPISK_2	ACAN	29.6028	F2	8.15306e+08	P_vs_F	complete	-3.60601	-4.65145	-2.56057	28.8004	-9.4174	0.000573389	0.00652389	0.597414
A0A9L0S4J8	carbohydrate binding [GO:0030246]; hyaluronic acid binding [GO:0005540]	cell adhesion [GO:0007155]		306	313	2581	7.67145	P	SVRYPISK_2_A0A9L0S4J8	A0A9L0S4J8_SVRYPISK_2	ACAN	26.4084	P1	8.90683e+07	P_vs_F	complete	-3.60601	-4.65145	-2.56057	28.8004	-9.4174	0.000573389	0.00652389	0.597414
A0A9L0S4J8	carbohydrate binding [GO:0030246]; hyaluronic acid binding [GO:0005540]	cell adhesion [GO:0007155]		306	313	2581	7.67145	P	SVRYPISK_2_A0A9L0S4J8	A0A9L0S4J8_SVRYPISK_2	ACAN	25.8629	P2	6.10253e+07	P_vs_F	complete	-3.60601	-4.65145	-2.56057	28.8004	-9.4174	0.000573389	0.00652389	0.597414
A0A9L0S4J8	carbohydrate binding [GO:0030246]; hyaluronic acid binding [GO:0005540]	cell adhesion [GO:0007155]		306	313	2581	7.67145	F	SVRYPISK_2_A0A9L0S4J8	A0A9L0S4J8_SVRYPISK_2	ACAN	29.8806	F1	9.8843e+08	P_vs_F	complete	-3.60601	-4.65145	-2.56057	28.8004	-9.4174	0.000573389	0.00652389	0.597414
A0A9L0S4J8	carbohydrate binding [GO:0030246]; hyaluronic acid binding [GO:0005540]	cell adhesion [GO:0007155]		306	313	2581	7.67145	F	SVRYPISK_2_A0A9L0S4J8	A0A9L0S4J8_SVRYPISK_2	ACAN	29.6028	F2	8.15306e+08	P_vs_F	complete	-3.60601	-4.65145	-2.56057	28.8004	-9.4174	0.000573389	0.00652389	0.597414
A0A9L0S6F6	carbohydrate binding [GO:0030246]; hyaluronic acid binding [GO:0005540]	cell adhesion [GO:0007155]		306	313	2371	8.35091	P	SVRYPISK_2_A0A9L0S6F6	A0A9L0S6F6_SVRYPISK_2	ACAN	26.4084	P1	8.90683e+07	P_vs_F	complete	-3.60601	-4.65145	-2.56057	28.8004	-9.4174	0.000573389	0.00652389	0.597414
A0A9L0S6F6	carbohydrate binding [GO:0030246]; hyaluronic acid binding [GO:0005540]	cell adhesion [GO:0007155]		306	313	2371	8.35091	P	SVRYPISK_2_A0A9L0S6F6	A0A9L0S6F6_SVRYPISK_2	ACAN	25.8629	P2	6.10253e+07	P_vs_F	complete	-3.60601	-4.65145	-2.56057	28.8004	-9.4174	0.000573389	0.00652389	0.597414
A0A9L0S6F6	carbohydrate binding [GO:0030246]; hyaluronic acid binding [GO:0005540]	cell adhesion [GO:0007155]		306	313	2371	8.35091	F	SVRYPISK_2_A0A9L0S6F6	A0A9L0S6F6_SVRYPISK_2	ACAN	29.8806	F1	9.8843e+08	P_vs_F	complete	-3.60601	-4.65145	-2.56057	28.8004	-9.4174	0.000573389	0.00652389	0.597414
A0A9L0S6F6	carbohydrate binding [GO:0030246]; hyaluronic acid binding [GO:0005540]	cell adhesion [GO:0007155]		306	313	2371	8.35091	F	SVRYPISK_2_A0A9L0S6F6	A0A9L0S6F6_SVRYPISK_2	ACAN	29.6028	F2	8.15306e+08	P_vs_F	complete	-3.60601	-4.65145	-2.56057	28.8004	-9.4174	0.000573389	0.00652389	0.597414
A0A9L0SCK6	carbohydrate binding [GO:0030246]; hyaluronic acid binding [GO:0005540]	cell adhesion [GO:0007155]		306	313	2371	8.35091	P	SVRYPISK_2_A0A9L0SCK6	A0A9L0SCK6_SVRYPISK_2	ACAN	26.4084	P1	8.90683e+07	P_vs_F	complete	-3.60601	-4.65145	-2.56057	28.8004	-9.4174	0.000573389	0.00652389	0.597414
A0A9L0SCK6	carbohydrate binding [GO:0030246]; hyaluronic acid binding [GO:0005540]	cell adhesion [GO:0007155]		306	313	2371	8.35091	P	SVRYPISK_2_A0A9L0SCK6	A0A9L0SCK6_SVRYPISK_2	ACAN	25.8629	P2	6.10253e+07	P_vs_F	complete	-3.60601	-4.65145	-2.56057	28.8004	-9.4174	0.000573389	0.00652389	0.597414
A0A9L0SCK6	carbohydrate binding [GO:0030246]; hyaluronic acid binding [GO:0005540]	cell adhesion [GO:0007155]		306	313	2371	8.35091	F	SVRYPISK_2_A0A9L0SCK6	A0A9L0SCK6_SVRYPISK_2	ACAN	29.8806	F1	9.8843e+08	P_vs_F	complete	-3.60601	-4.65145	-2.56057	28.8004	-9.4174	0.000573389	0.00652389	0.597414
A0A9L0SCK6	carbohydrate binding [GO:0030246]; hyaluronic acid binding [GO:0005540]	cell adhesion [GO:0007155]		306	313	2371	8.35091	F	SVRYPISK_2_A0A9L0SCK6	A0A9L0SCK6_SVRYPISK_2	ACAN	29.6028	F2	8.15306e+08	P_vs_F	complete	-3.60601	-4.65145	-2.56057	28.8004	-9.4174	0.000573389	0.00652389	0.597414
A0A9L0SGJ6	calcium ion binding [GO:0005509]; carbohydrate binding [GO:0030246]; hyaluronic acid binding [GO:0005540]	cell adhesion [GO:0007155]		306	313	2474	6.91188	P	SVRYPISK_2_A0A9L0SGJ6	A0A9L0SGJ6_SVRYPISK_2	ACAN	26.4084	P1	8.90683e+07	P_vs_F	complete	-3.60601	-4.65145	-2.56057	28.8004	-9.4174	0.000573389	0.00652389	0.597414
A0A9L0SGJ6	calcium ion binding [GO:0005509]; carbohydrate binding [GO:0030246]; hyaluronic acid binding [GO:0005540]	cell adhesion [GO:0007155]		306	313	2474	6.91188	P	SVRYPISK_2_A0A9L0SGJ6	A0A9L0SGJ6_SVRYPISK_2	ACAN	25.8629	P2	6.10253e+07	P_vs_F	complete	-3.60601	-4.65145	-2.56057	28.8004	-9.4174	0.000573389	0.00652389	0.597414
A0A9L0SGJ6	calcium ion binding [GO:0005509]; carbohydrate binding [GO:0030246]; hyaluronic acid binding [GO:0005540]	cell adhesion [GO:0007155]		306	313	2474	6.91188	F	SVRYPISK_2_A0A9L0SGJ6	A0A9L0SGJ6_SVRYPISK_2	ACAN	29.8806	F1	9.8843e+08	P_vs_F	complete	-3.60601	-4.65145	-2.56057	28.8004	-9.4174	0.000573389	0.00652389	0.597414
A0A9L0SGJ6	calcium ion binding [GO:0005509]; carbohydrate binding [GO:0030246]; hyaluronic acid binding [GO:0005540]	cell adhesion [GO:0007155]		306	313	2474	6.91188	F	SVRYPISK_2_A0A9L0SGJ6	A0A9L0SGJ6_SVRYPISK_2	ACAN	29.6028	F2	8.15306e+08	P_vs_F	complete	-3.60601	-4.65145	-2.56057	28.8004	-9.4174	0.000573389	0.00652389	0.597414
A0A9L0SGV4	carbohydrate binding [GO:0030246]; hyaluronic acid binding [GO:0005540]	cell adhesion [GO:0007155]		306	313	2581	7.67145	P	SVRYPISK_2_A0A9L0SGV4	A0A9L0SGV4_SVRYPISK_2	ACAN	26.4084	P1	8.90683e+07	P_vs_F	complete	-3.60601	-4.65145	-2.56057	28.8004	-9.4174	0.000573389	0.00652389	0.597414
A0A9L0SGV4	carbohydrate binding [GO:0030246]; hyaluronic acid binding [GO:0005540]	cell adhesion [GO:0007155]		306	313	2581	7.67145	P	SVRYPISK_2_A0A9L0SGV4	A0A9L0SGV4_SVRYPISK_2	ACAN	25.8629	P2	6.10253e+07	P_vs_F	complete	-3.60601	-4.65145	-2.56057	28.8004	-9.4174	0.000573389	0.00652389	0.597414
A0A9L0SGV4	carbohydrate binding [GO:0030246]; hyaluronic acid binding [GO:0005540]	cell adhesion [GO:0007155]		306	313	2581	7.67145	F	SVRYPISK_2_A0A9L0SGV4	A0A9L0SGV4_SVRYPISK_2	ACAN	29.8806	F1	9.8843e+08	P_vs_F	complete	-3.60601	-4.65145	-2.56057	28.8004	-9.4174	0.000573389	0.00652389	0.597414
A0A9L0SGV4	carbohydrate binding [GO:0030246]; hyaluronic acid binding [GO:0005540]	cell adhesion [GO:0007155]		306	313	2581	7.67145	F	SVRYPISK_2_A0A9L0SGV4	A0A9L0SGV4_SVRYPISK_2	ACAN	29.6028	F2	8.15306e+08	P_vs_F	complete	-3.60601	-4.65145	-2.56057	28.8004	-9.4174	0.000573389	0.00652389	0.597414
A0A9L0SRH2	carbohydrate binding [GO:0030246]; hyaluronic acid binding [GO:0005540]	cell adhesion [GO:0007155]		306	313	2539	7.79835	P	SVRYPISK_2_A0A9L0SRH2	A0A9L0SRH2_SVRYPISK_2	ACAN	26.4084	P1	8.90683e+07	P_vs_F	complete	-3.60601	-4.65145	-2.56057	28.8004	-9.4174	0.000573389	0.00652389	0.597414
A0A9L0SRH2	carbohydrate binding [GO:0030246]; hyaluronic acid binding [GO:0005540]	cell adhesion [GO:0007155]		306	313	2539	7.79835	P	SVRYPISK_2_A0A9L0SRH2	A0A9L0SRH2_SVRYPISK_2	ACAN	25.8629	P2	6.10253e+07	P_vs_F	complete	-3.60601	-4.65145	-2.56057	28.8004	-9.4174	0.000573389	0.00652389	0.597414
A0A9L0SRH2	carbohydrate binding [GO:0030246]; hyaluronic acid binding [GO:0005540]	cell adhesion [GO:0007155]		306	313	2539	7.79835	F	SVRYPISK_2_A0A9L0SRH2	A0A9L0SRH2_SVRYPISK_2	ACAN	29.8806	F1	9.8843e+08	P_vs_F	complete	-3.60601	-4.65145	-2.56057	28.8004	-9.4174	0.000573389	0.00652389	0.597414
A0A9L0SRH2	carbohydrate binding [GO:0030246]; hyaluronic acid binding [GO:0005540]	cell adhesion [GO:0007155]		306	313	2539	7.79835	F	SVRYPISK_2_A0A9L0SRH2	A0A9L0SRH2_SVRYPISK_2	ACAN	29.6028	F2	8.15306e+08	P_vs_F	complete	-3.60601	-4.65145	-2.56057	28.8004	-9.4174	0.000573389	0.00652389	0.597414
A0A9L0SU06	carbohydrate binding [GO:0030246]; hyaluronic acid binding [GO:0005540]	cell adhesion [GO:0007155]		306	313	2560	7.73438	P	SVRYPISK_2_A0A9L0SU06	A0A9L0SU06_SVRYPISK_2	ACAN	26.4084	P1	8.90683e+07	P_vs_F	complete	-3.60601	-4.65145	-2.56057	28.8004	-9.4174	0.000573389	0.00652389	0.597414
A0A9L0SU06	carbohydrate binding [GO:0030246]; hyaluronic acid binding [GO:0005540]	cell adhesion [GO:0007155]		306	313	2560	7.73438	P	SVRYPISK_2_A0A9L0SU06	A0A9L0SU06_SVRYPISK_2	ACAN	25.8629	P2	6.10253e+07	P_vs_F	complete	-3.60601	-4.65145	-2.56057	28.8004	-9.4174	0.000573389	0.00652389	0.597414
A0A9L0SU06	carbohydrate binding [GO:0030246]; hyaluronic acid binding [GO:0005540]	cell adhesion [GO:0007155]		306	313	2560	7.73438	F	SVRYPISK_2_A0A9L0SU06	A0A9L0SU06_SVRYPISK_2	ACAN	29.8806	F1	9.8843e+08	P_vs_F	complete	-3.60601	-4.65145	-2.56057	28.8004	-9.4174	0.000573389	0.00652389	0.597414
A0A9L0SU06	carbohydrate binding [GO:0030246]; hyaluronic acid binding [GO:0005540]	cell adhesion [GO:0007155]		306	313	2560	7.73438	F	SVRYPISK_2_A0A9L0SU06	A0A9L0SU06_SVRYPISK_2	ACAN	29.6028	F2	8.15306e+08	P_vs_F	complete	-3.60601	-4.65145	-2.56057	28.8004	-9.4174	0.000573389	0.00652389	0.597414
F7C3C6	carbohydrate binding [GO:0030246]; hyaluronic acid binding [GO:0005540]	cartilage condensation [GO:0001502]; cell adhesion [GO:0007155]; chondrocyte development [GO:0002063]; collagen fibril organization [GO:0030199]; heart development [GO:0007507]; proteoglycan biosynthetic process [GO:0030166]		306	313	2665	7.42964	P	SVRYPISK_2_F7C3C6	F7C3C6_SVRYPISK_2	ACAN	26.4084	P1	8.90683e+07	P_vs_F	complete	-3.60601	-4.65145	-2.56057	28.8004	-9.4174	0.000573389	0.00652389	0.597414
F7C3C6	carbohydrate binding [GO:0030246]; hyaluronic acid binding [GO:0005540]	cartilage condensation [GO:0001502]; cell adhesion [GO:0007155]; chondrocyte development [GO:0002063]; collagen fibril organization [GO:0030199]; heart development [GO:0007507]; proteoglycan biosynthetic process [GO:0030166]		306	313	2665	7.42964	P	SVRYPISK_2_F7C3C6	F7C3C6_SVRYPISK_2	ACAN	25.8629	P2	6.10253e+07	P_vs_F	complete	-3.60601	-4.65145	-2.56057	28.8004	-9.4174	0.000573389	0.00652389	0.597414
F7C3C6	carbohydrate binding [GO:0030246]; hyaluronic acid binding [GO:0005540]	cartilage condensation [GO:0001502]; cell adhesion [GO:0007155]; chondrocyte development [GO:0002063]; collagen fibril organization [GO:0030199]; heart development [GO:0007507]; proteoglycan biosynthetic process [GO:0030166]		306	313	2665	7.42964	F	SVRYPISK_2_F7C3C6	F7C3C6_SVRYPISK_2	ACAN	29.8806	F1	9.8843e+08	P_vs_F	complete	-3.60601	-4.65145	-2.56057	28.8004	-9.4174	0.000573389	0.00652389	0.597414
F7C3C6	carbohydrate binding [GO:0030246]; hyaluronic acid binding [GO:0005540]	cartilage condensation [GO:0001502]; cell adhesion [GO:0007155]; chondrocyte development [GO:0002063]; collagen fibril organization [GO:0030199]; heart development [GO:0007507]; proteoglycan biosynthetic process [GO:0030166]		306	313	2665	7.42964	F	SVRYPISK_2_F7C3C6	F7C3C6_SVRYPISK_2	ACAN	29.6028	F2	8.15306e+08	P_vs_F	complete	-3.60601	-4.65145	-2.56057	28.8004	-9.4174	0.000573389	0.00652389	0.597414
A0A5F5PIB7	extracellular matrix structural constituent conferring tensile strength [GO:0030020]; metal ion binding [GO:0046872]; MHC class II protein binding [GO:0042289]; platelet-derived growth factor binding [GO:0048407]; protein homodimerization activity [GO:0042803]; proteoglycan binding [GO:0043394]	anterior head development [GO:0097065]; cartilage condensation [GO:0001502]; cartilage development involved in endochondral bone morphogenesis [GO:0060351]; cellular response to BMP stimulus [GO:0071773]; central nervous system development [GO:0007417]; chondrocyte differentiation [GO:0002062]; collagen fibril organization [GO:0030199]; embryonic skeletal joint morphogenesis [GO:0060272]; endocho…		1127	1148	1529	6.73643	F	QGDRGEAGAQGPMGPAGPAGAR_2_A0A5F5PIB7	A0A5F5PIB7_QGDRGEAGAQGPMGPAGPAGAR_2	COL2A1	24.6135	F1	2.56687e+07	F_vs_F_HA	complete	-2.51638	-3.26425	-1.76852	27.2683	-8.56039	0.000300683	0.00799494	1.09729
A0A5F5PIB7	extracellular matrix structural constituent conferring tensile strength [GO:0030020]; metal ion binding [GO:0046872]; MHC class II protein binding [GO:0042289]; platelet-derived growth factor binding [GO:0048407]; protein homodimerization activity [GO:0042803]; proteoglycan binding [GO:0043394]	anterior head development [GO:0097065]; cartilage condensation [GO:0001502]; cartilage development involved in endochondral bone morphogenesis [GO:0060351]; cellular response to BMP stimulus [GO:0071773]; central nervous system development [GO:0007417]; chondrocyte differentiation [GO:0002062]; collagen fibril organization [GO:0030199]; embryonic skeletal joint morphogenesis [GO:0060272]; endocho…		1127	1148	1529	6.73643	F	QGDRGEAGAQGPMGPAGPAGAR_2_A0A5F5PIB7	A0A5F5PIB7_QGDRGEAGAQGPMGPAGPAGAR_2	COL2A1	24.2461	F2	19897561	F_vs_F_HA	complete	-2.51638	-3.26425	-1.76852	27.2683	-8.56039	0.000300683	0.00799494	1.09729
A0A5F5PIB7	extracellular matrix structural constituent conferring tensile strength [GO:0030020]; metal ion binding [GO:0046872]; MHC class II protein binding [GO:0042289]; platelet-derived growth factor binding [GO:0048407]; protein homodimerization activity [GO:0042803]; proteoglycan binding [GO:0043394]	anterior head development [GO:0097065]; cartilage condensation [GO:0001502]; cartilage development involved in endochondral bone morphogenesis [GO:0060351]; cellular response to BMP stimulus [GO:0071773]; central nervous system development [GO:0007417]; chondrocyte differentiation [GO:0002062]; collagen fibril organization [GO:0030199]; embryonic skeletal joint morphogenesis [GO:0060272]; endocho…		1127	1148	1529	6.73643	F_HA	QGDRGEAGAQGPMGPAGPAGAR_2_A0A5F5PIB7	A0A5F5PIB7_QGDRGEAGAQGPMGPAGPAGAR_2	COL2A1	26.8968	F_HA1	1.24954e+08	F_vs_F_HA	complete	-2.51638	-3.26425	-1.76852	27.2683	-8.56039	0.000300683	0.00799494	1.09729
A0A5F5PIB7	extracellular matrix structural constituent conferring tensile strength [GO:0030020]; metal ion binding [GO:0046872]; MHC class II protein binding [GO:0042289]; platelet-derived growth factor binding [GO:0048407]; protein homodimerization activity [GO:0042803]; proteoglycan binding [GO:0043394]	anterior head development [GO:0097065]; cartilage condensation [GO:0001502]; cartilage development involved in endochondral bone morphogenesis [GO:0060351]; cellular response to BMP stimulus [GO:0071773]; central nervous system development [GO:0007417]; chondrocyte differentiation [GO:0002062]; collagen fibril organization [GO:0030199]; embryonic skeletal joint morphogenesis [GO:0060272]; endocho…		1127	1148	1529	6.73643	F_HA	QGDRGEAGAQGPMGPAGPAGAR_2_A0A5F5PIB7	A0A5F5PIB7_QGDRGEAGAQGPMGPAGPAGAR_2	COL2A1	26.9955	F_HA2	1.33803e+08	F_vs_F_HA	complete	-2.51638	-3.26425	-1.76852	27.2683	-8.56039	0.000300683	0.00799494	1.09729
A0A9L0RSX4	extracellular matrix structural constituent [GO:0005201]; metal ion binding [GO:0046872]			1085	1106	1487	6.9267	F	QGDRGEAGAQGPMGPAGPAGAR_2_A0A9L0RSX4	A0A9L0RSX4_QGDRGEAGAQGPMGPAGPAGAR_2	COL2A1	24.6135	F1	2.56687e+07	F_vs_F_HA	complete	-2.51638	-3.26425	-1.76852	27.2683	-8.56039	0.000300683	0.00799494	1.09729
A0A9L0RSX4	extracellular matrix structural constituent [GO:0005201]; metal ion binding [GO:0046872]			1085	1106	1487	6.9267	F	QGDRGEAGAQGPMGPAGPAGAR_2_A0A9L0RSX4	A0A9L0RSX4_QGDRGEAGAQGPMGPAGPAGAR_2	COL2A1	24.2461	F2	19897561	F_vs_F_HA	complete	-2.51638	-3.26425	-1.76852	27.2683	-8.56039	0.000300683	0.00799494	1.09729
A0A9L0RSX4	extracellular matrix structural constituent [GO:0005201]; metal ion binding [GO:0046872]			1085	1106	1487	6.9267	F_HA	QGDRGEAGAQGPMGPAGPAGAR_2_A0A9L0RSX4	A0A9L0RSX4_QGDRGEAGAQGPMGPAGPAGAR_2	COL2A1	26.8968	F_HA1	1.24954e+08	F_vs_F_HA	complete	-2.51638	-3.26425	-1.76852	27.2683	-8.56039	0.000300683	0.00799494	1.09729
A0A9L0RSX4	extracellular matrix structural constituent [GO:0005201]; metal ion binding [GO:0046872]			1085	1106	1487	6.9267	F_HA	QGDRGEAGAQGPMGPAGPAGAR_2_A0A9L0RSX4	A0A9L0RSX4_QGDRGEAGAQGPMGPAGPAGAR_2	COL2A1	26.9955	F_HA2	1.33803e+08	F_vs_F_HA	complete	-2.51638	-3.26425	-1.76852	27.2683	-8.56039	0.000300683	0.00799494	1.09729
A0A9L0SQH0	extracellular matrix structural constituent [GO:0005201]			1016	1037	1408	5.89489	F	QGDRGEAGAQGPMGPAGPAGAR_2_A0A9L0SQH0	A0A9L0SQH0_QGDRGEAGAQGPMGPAGPAGAR_2	COL2A1	24.6135	F1	2.56687e+07	F_vs_F_HA	complete	-2.51638	-3.26425	-1.76852	27.2683	-8.56039	0.000300683	0.00799494	1.09729
A0A9L0SQH0	extracellular matrix structural constituent [GO:0005201]			1016	1037	1408	5.89489	F	QGDRGEAGAQGPMGPAGPAGAR_2_A0A9L0SQH0	A0A9L0SQH0_QGDRGEAGAQGPMGPAGPAGAR_2	COL2A1	24.2461	F2	19897561	F_vs_F_HA	complete	-2.51638	-3.26425	-1.76852	27.2683	-8.56039	0.000300683	0.00799494	1.09729
A0A9L0SQH0	extracellular matrix structural constituent [GO:0005201]			1016	1037	1408	5.89489	F_HA	QGDRGEAGAQGPMGPAGPAGAR_2_A0A9L0SQH0	A0A9L0SQH0_QGDRGEAGAQGPMGPAGPAGAR_2	COL2A1	26.8968	F_HA1	1.24954e+08	F_vs_F_HA	complete	-2.51638	-3.26425	-1.76852	27.2683	-8.56039	0.000300683	0.00799494	1.09729
A0A9L0SQH0	extracellular matrix structural constituent [GO:0005201]			1016	1037	1408	5.89489	F_HA	QGDRGEAGAQGPMGPAGPAGAR_2_A0A9L0SQH0	A0A9L0SQH0_QGDRGEAGAQGPMGPAGPAGAR_2	COL2A1	26.9955	F_HA2	1.33803e+08	F_vs_F_HA	complete	-2.51638	-3.26425	-1.76852	27.2683	-8.56039	0.000300683	0.00799494	1.09729
A0A9L0T8W7	extracellular matrix structural constituent [GO:0005201]			1079	1100	1481	6.95476	F	QGDRGEAGAQGPMGPAGPAGAR_2_A0A9L0T8W7	A0A9L0T8W7_QGDRGEAGAQGPMGPAGPAGAR_2	COL2A1	24.6135	F1	2.56687e+07	F_vs_F_HA	complete	-2.51638	-3.26425	-1.76852	27.2683	-8.56039	0.000300683	0.00799494	1.09729
A0A9L0T8W7	extracellular matrix structural constituent [GO:0005201]			1079	1100	1481	6.95476	F	QGDRGEAGAQGPMGPAGPAGAR_2_A0A9L0T8W7	A0A9L0T8W7_QGDRGEAGAQGPMGPAGPAGAR_2	COL2A1	24.2461	F2	19897561	F_vs_F_HA	complete	-2.51638	-3.26425	-1.76852	27.2683	-8.56039	0.000300683	0.00799494	1.09729
A0A9L0T8W7	extracellular matrix structural constituent [GO:0005201]			1079	1100	1481	6.95476	F_HA	QGDRGEAGAQGPMGPAGPAGAR_2_A0A9L0T8W7	A0A9L0T8W7_QGDRGEAGAQGPMGPAGPAGAR_2	COL2A1	26.8968	F_HA1	1.24954e+08	F_vs_F_HA	complete	-2.51638	-3.26425	-1.76852	27.2683	-8.56039	0.000300683	0.00799494	1.09729
A0A9L0T8W7	extracellular matrix structural constituent [GO:0005201]			1079	1100	1481	6.95476	F_HA	QGDRGEAGAQGPMGPAGPAGAR_2_A0A9L0T8W7	A0A9L0T8W7_QGDRGEAGAQGPMGPAGPAGAR_2	COL2A1	26.9955	F_HA2	1.33803e+08	F_vs_F_HA	complete	-2.51638	-3.26425	-1.76852	27.2683	-8.56039	0.000300683	0.00799494	1.09729
Q28396	extracellular matrix structural constituent [GO:0005201]		9796.ENSECAP00000048092;	1016	1037	1418	7.26375	F	QGDRGEAGAQGPMGPAGPAGAR_2_Q28396	Q28396_QGDRGEAGAQGPMGPAGPAGAR_2	COL2A1	24.6135	F1	2.56687e+07	F_vs_F_HA	complete	-2.51638	-3.26425	-1.76852	27.2683	-8.56039	0.000300683	0.00799494	1.09729
Q28396	extracellular matrix structural constituent [GO:0005201]		9796.ENSECAP00000048092;	1016	1037	1418	7.26375	F	QGDRGEAGAQGPMGPAGPAGAR_2_Q28396	Q28396_QGDRGEAGAQGPMGPAGPAGAR_2	COL2A1	24.2461	F2	19897561	F_vs_F_HA	complete	-2.51638	-3.26425	-1.76852	27.2683	-8.56039	0.000300683	0.00799494	1.09729
Q28396	extracellular matrix structural constituent [GO:0005201]		9796.ENSECAP00000048092;	1016	1037	1418	7.26375	F_HA	QGDRGEAGAQGPMGPAGPAGAR_2_Q28396	Q28396_QGDRGEAGAQGPMGPAGPAGAR_2	COL2A1	26.8968	F_HA1	1.24954e+08	F_vs_F_HA	complete	-2.51638	-3.26425	-1.76852	27.2683	-8.56039	0.000300683	0.00799494	1.09729
Q28396	extracellular matrix structural constituent [GO:0005201]		9796.ENSECAP00000048092;	1016	1037	1418	7.26375	F_HA	QGDRGEAGAQGPMGPAGPAGAR_2_Q28396	Q28396_QGDRGEAGAQGPMGPAGPAGAR_2	COL2A1	26.9955	F_HA2	1.33803e+08	F_vs_F_HA	complete	-2.51638	-3.26425	-1.76852	27.2683	-8.56039	0.000300683	0.00799494	1.09729
A0A3Q2HU92	calcium ion binding [GO:0005509]; carbohydrate binding [GO:0030246]; hyaluronic acid binding [GO:0005540]	cell adhesion [GO:0007155]; central nervous system development [GO:0007417]; glial cell differentiation [GO:0010001]; positive regulation of neuroblast proliferation [GO:0002052]; skeletal system development [GO:0001501]	9796.ENSECAP00000038831;	306	313	2346	8.4399	F	SVRYPISK_2_A0A3Q2HU92	A0A3Q2HU92_SVRYPISK_2	ACAN	29.8806	F1	9.8843e+08	F_vs_F_HA	MAR	5.15931	3.87892	6.43971	28.8004	11.0015	0.000305861	0.00804171	0.939698
A0A3Q2HU92	calcium ion binding [GO:0005509]; carbohydrate binding [GO:0030246]; hyaluronic acid binding [GO:0005540]	cell adhesion [GO:0007155]; central nervous system development [GO:0007417]; glial cell differentiation [GO:0010001]; positive regulation of neuroblast proliferation [GO:0002052]; skeletal system development [GO:0001501]	9796.ENSECAP00000038831;	306	313	2346	8.4399	F	SVRYPISK_2_A0A3Q2HU92	A0A3Q2HU92_SVRYPISK_2	ACAN	29.6028	F2	8.15306e+08	F_vs_F_HA	MAR	5.15931	3.87892	6.43971	28.8004	11.0015	0.000305861	0.00804171	0.939698
A0A3Q2HU92	calcium ion binding [GO:0005509]; carbohydrate binding [GO:0030246]; hyaluronic acid binding [GO:0005540]	cell adhesion [GO:0007155]; central nervous system development [GO:0007417]; glial cell differentiation [GO:0010001]; positive regulation of neuroblast proliferation [GO:0002052]; skeletal system development [GO:0001501]	9796.ENSECAP00000038831;	306	313	2346	8.4399	F_HA	SVRYPISK_2_A0A3Q2HU92	A0A3Q2HU92_SVRYPISK_2	ACAN	24.5824	F_HA2	2.51204e+07	F_vs_F_HA	MAR	5.15931	3.87892	6.43971	28.8004	11.0015	0.000305861	0.00804171	0.939698
A0A9L0S3L1	carbohydrate binding [GO:0030246]; hyaluronic acid binding [GO:0005540]	cell adhesion [GO:0007155]		306	313	2476	7.99677	F	SVRYPISK_2_A0A9L0S3L1	A0A9L0S3L1_SVRYPISK_2	ACAN	29.8806	F1	9.8843e+08	F_vs_F_HA	MAR	5.15931	3.87892	6.43971	28.8004	11.0015	0.000305861	0.00804171	0.939698
A0A9L0S3L1	carbohydrate binding [GO:0030246]; hyaluronic acid binding [GO:0005540]	cell adhesion [GO:0007155]		306	313	2476	7.99677	F	SVRYPISK_2_A0A9L0S3L1	A0A9L0S3L1_SVRYPISK_2	ACAN	29.6028	F2	8.15306e+08	F_vs_F_HA	MAR	5.15931	3.87892	6.43971	28.8004	11.0015	0.000305861	0.00804171	0.939698
A0A9L0S3L1	carbohydrate binding [GO:0030246]; hyaluronic acid binding [GO:0005540]	cell adhesion [GO:0007155]		306	313	2476	7.99677	F_HA	SVRYPISK_2_A0A9L0S3L1	A0A9L0S3L1_SVRYPISK_2	ACAN	24.5824	F_HA2	2.51204e+07	F_vs_F_HA	MAR	5.15931	3.87892	6.43971	28.8004	11.0015	0.000305861	0.00804171	0.939698
A0A9L0S4J8	carbohydrate binding [GO:0030246]; hyaluronic acid binding [GO:0005540]	cell adhesion [GO:0007155]		306	313	2581	7.67145	F	SVRYPISK_2_A0A9L0S4J8	A0A9L0S4J8_SVRYPISK_2	ACAN	29.8806	F1	9.8843e+08	F_vs_F_HA	MAR	5.15931	3.87892	6.43971	28.8004	11.0015	0.000305861	0.00804171	0.939698
A0A9L0S4J8	carbohydrate binding [GO:0030246]; hyaluronic acid binding [GO:0005540]	cell adhesion [GO:0007155]		306	313	2581	7.67145	F	SVRYPISK_2_A0A9L0S4J8	A0A9L0S4J8_SVRYPISK_2	ACAN	29.6028	F2	8.15306e+08	F_vs_F_HA	MAR	5.15931	3.87892	6.43971	28.8004	11.0015	0.000305861	0.00804171	0.939698
A0A9L0S4J8	carbohydrate binding [GO:0030246]; hyaluronic acid binding [GO:0005540]	cell adhesion [GO:0007155]		306	313	2581	7.67145	F_HA	SVRYPISK_2_A0A9L0S4J8	A0A9L0S4J8_SVRYPISK_2	ACAN	24.5824	F_HA2	2.51204e+07	F_vs_F_HA	MAR	5.15931	3.87892	6.43971	28.8004	11.0015	0.000305861	0.00804171	0.939698
A0A9L0S6F6	carbohydrate binding [GO:0030246]; hyaluronic acid binding [GO:0005540]	cell adhesion [GO:0007155]		306	313	2371	8.35091	F	SVRYPISK_2_A0A9L0S6F6	A0A9L0S6F6_SVRYPISK_2	ACAN	29.8806	F1	9.8843e+08	F_vs_F_HA	MAR	5.15931	3.87892	6.43971	28.8004	11.0015	0.000305861	0.00804171	0.939698
A0A9L0S6F6	carbohydrate binding [GO:0030246]; hyaluronic acid binding [GO:0005540]	cell adhesion [GO:0007155]		306	313	2371	8.35091	F	SVRYPISK_2_A0A9L0S6F6	A0A9L0S6F6_SVRYPISK_2	ACAN	29.6028	F2	8.15306e+08	F_vs_F_HA	MAR	5.15931	3.87892	6.43971	28.8004	11.0015	0.000305861	0.00804171	0.939698
A0A9L0S6F6	carbohydrate binding [GO:0030246]; hyaluronic acid binding [GO:0005540]	cell adhesion [GO:0007155]		306	313	2371	8.35091	F_HA	SVRYPISK_2_A0A9L0S6F6	A0A9L0S6F6_SVRYPISK_2	ACAN	24.5824	F_HA2	2.51204e+07	F_vs_F_HA	MAR	5.15931	3.87892	6.43971	28.8004	11.0015	0.000305861	0.00804171	0.939698
A0A9L0SCK6	carbohydrate binding [GO:0030246]; hyaluronic acid binding [GO:0005540]	cell adhesion [GO:0007155]		306	313	2371	8.35091	F	SVRYPISK_2_A0A9L0SCK6	A0A9L0SCK6_SVRYPISK_2	ACAN	29.8806	F1	9.8843e+08	F_vs_F_HA	MAR	5.15931	3.87892	6.43971	28.8004	11.0015	0.000305861	0.00804171	0.939698
A0A9L0SCK6	carbohydrate binding [GO:0030246]; hyaluronic acid binding [GO:0005540]	cell adhesion [GO:0007155]		306	313	2371	8.35091	F	SVRYPISK_2_A0A9L0SCK6	A0A9L0SCK6_SVRYPISK_2	ACAN	29.6028	F2	8.15306e+08	F_vs_F_HA	MAR	5.15931	3.87892	6.43971	28.8004	11.0015	0.000305861	0.00804171	0.939698
A0A9L0SCK6	carbohydrate binding [GO:0030246]; hyaluronic acid binding [GO:0005540]	cell adhesion [GO:0007155]		306	313	2371	8.35091	F_HA	SVRYPISK_2_A0A9L0SCK6	A0A9L0SCK6_SVRYPISK_2	ACAN	24.5824	F_HA2	2.51204e+07	F_vs_F_HA	MAR	5.15931	3.87892	6.43971	28.8004	11.0015	0.000305861	0.00804171	0.939698
A0A9L0SGJ6	calcium ion binding [GO:0005509]; carbohydrate binding [GO:0030246]; hyaluronic acid binding [GO:0005540]	cell adhesion [GO:0007155]		306	313	2474	6.91188	F	SVRYPISK_2_A0A9L0SGJ6	A0A9L0SGJ6_SVRYPISK_2	ACAN	29.8806	F1	9.8843e+08	F_vs_F_HA	MAR	5.15931	3.87892	6.43971	28.8004	11.0015	0.000305861	0.00804171	0.939698
A0A9L0SGJ6	calcium ion binding [GO:0005509]; carbohydrate binding [GO:0030246]; hyaluronic acid binding [GO:0005540]	cell adhesion [GO:0007155]		306	313	2474	6.91188	F	SVRYPISK_2_A0A9L0SGJ6	A0A9L0SGJ6_SVRYPISK_2	ACAN	29.6028	F2	8.15306e+08	F_vs_F_HA	MAR	5.15931	3.87892	6.43971	28.8004	11.0015	0.000305861	0.00804171	0.939698
A0A9L0SGJ6	calcium ion binding [GO:0005509]; carbohydrate binding [GO:0030246]; hyaluronic acid binding [GO:0005540]	cell adhesion [GO:0007155]		306	313	2474	6.91188	F_HA	SVRYPISK_2_A0A9L0SGJ6	A0A9L0SGJ6_SVRYPISK_2	ACAN	24.5824	F_HA2	2.51204e+07	F_vs_F_HA	MAR	5.15931	3.87892	6.43971	28.8004	11.0015	0.000305861	0.00804171	0.939698
A0A9L0SGV4	carbohydrate binding [GO:0030246]; hyaluronic acid binding [GO:0005540]	cell adhesion [GO:0007155]		306	313	2581	7.67145	F	SVRYPISK_2_A0A9L0SGV4	A0A9L0SGV4_SVRYPISK_2	ACAN	29.8806	F1	9.8843e+08	F_vs_F_HA	MAR	5.15931	3.87892	6.43971	28.8004	11.0015	0.000305861	0.00804171	0.939698
A0A9L0SGV4	carbohydrate binding [GO:0030246]; hyaluronic acid binding [GO:0005540]	cell adhesion [GO:0007155]		306	313	2581	7.67145	F	SVRYPISK_2_A0A9L0SGV4	A0A9L0SGV4_SVRYPISK_2	ACAN	29.6028	F2	8.15306e+08	F_vs_F_HA	MAR	5.15931	3.87892	6.43971	28.8004	11.0015	0.000305861	0.00804171	0.939698
A0A9L0SGV4	carbohydrate binding [GO:0030246]; hyaluronic acid binding [GO:0005540]	cell adhesion [GO:0007155]		306	313	2581	7.67145	F_HA	SVRYPISK_2_A0A9L0SGV4	A0A9L0SGV4_SVRYPISK_2	ACAN	24.5824	F_HA2	2.51204e+07	F_vs_F_HA	MAR	5.15931	3.87892	6.43971	28.8004	11.0015	0.000305861	0.00804171	0.939698
A0A9L0SRH2	carbohydrate binding [GO:0030246]; hyaluronic acid binding [GO:0005540]	cell adhesion [GO:0007155]		306	313	2539	7.79835	F	SVRYPISK_2_A0A9L0SRH2	A0A9L0SRH2_SVRYPISK_2	ACAN	29.8806	F1	9.8843e+08	F_vs_F_HA	MAR	5.15931	3.87892	6.43971	28.8004	11.0015	0.000305861	0.00804171	0.939698
A0A9L0SRH2	carbohydrate binding [GO:0030246]; hyaluronic acid binding [GO:0005540]	cell adhesion [GO:0007155]		306	313	2539	7.79835	F	SVRYPISK_2_A0A9L0SRH2	A0A9L0SRH2_SVRYPISK_2	ACAN	29.6028	F2	8.15306e+08	F_vs_F_HA	MAR	5.15931	3.87892	6.43971	28.8004	11.0015	0.000305861	0.00804171	0.939698
A0A9L0SRH2	carbohydrate binding [GO:0030246]; hyaluronic acid binding [GO:0005540]	cell adhesion [GO:0007155]		306	313	2539	7.79835	F_HA	SVRYPISK_2_A0A9L0SRH2	A0A9L0SRH2_SVRYPISK_2	ACAN	24.5824	F_HA2	2.51204e+07	F_vs_F_HA	MAR	5.15931	3.87892	6.43971	28.8004	11.0015	0.000305861	0.00804171	0.939698
A0A9L0SU06	carbohydrate binding [GO:0030246]; hyaluronic acid binding [GO:0005540]	cell adhesion [GO:0007155]		306	313	2560	7.73438	F	SVRYPISK_2_A0A9L0SU06	A0A9L0SU06_SVRYPISK_2	ACAN	29.8806	F1	9.8843e+08	F_vs_F_HA	MAR	5.15931	3.87892	6.43971	28.8004	11.0015	0.000305861	0.00804171	0.939698
A0A9L0SU06	carbohydrate binding [GO:0030246]; hyaluronic acid binding [GO:0005540]	cell adhesion [GO:0007155]		306	313	2560	7.73438	F	SVRYPISK_2_A0A9L0SU06	A0A9L0SU06_SVRYPISK_2	ACAN	29.6028	F2	8.15306e+08	F_vs_F_HA	MAR	5.15931	3.87892	6.43971	28.8004	11.0015	0.000305861	0.00804171	0.939698
A0A9L0SU06	carbohydrate binding [GO:0030246]; hyaluronic acid binding [GO:0005540]	cell adhesion [GO:0007155]		306	313	2560	7.73438	F_HA	SVRYPISK_2_A0A9L0SU06	A0A9L0SU06_SVRYPISK_2	ACAN	24.5824	F_HA2	2.51204e+07	F_vs_F_HA	MAR	5.15931	3.87892	6.43971	28.8004	11.0015	0.000305861	0.00804171	0.939698
F7C3C6	carbohydrate binding [GO:0030246]; hyaluronic acid binding [GO:0005540]	cartilage condensation [GO:0001502]; cell adhesion [GO:0007155]; chondrocyte development [GO:0002063]; collagen fibril organization [GO:0030199]; heart development [GO:0007507]; proteoglycan biosynthetic process [GO:0030166]		306	313	2665	7.42964	F	SVRYPISK_2_F7C3C6	F7C3C6_SVRYPISK_2	ACAN	29.8806	F1	9.8843e+08	F_vs_F_HA	MAR	5.15931	3.87892	6.43971	28.8004	11.0015	0.000305861	0.00804171	0.939698
F7C3C6	carbohydrate binding [GO:0030246]; hyaluronic acid binding [GO:0005540]	cartilage condensation [GO:0001502]; cell adhesion [GO:0007155]; chondrocyte development [GO:0002063]; collagen fibril organization [GO:0030199]; heart development [GO:0007507]; proteoglycan biosynthetic process [GO:0030166]		306	313	2665	7.42964	F	SVRYPISK_2_F7C3C6	F7C3C6_SVRYPISK_2	ACAN	29.6028	F2	8.15306e+08	F_vs_F_HA	MAR	5.15931	3.87892	6.43971	28.8004	11.0015	0.000305861	0.00804171	0.939698
F7C3C6	carbohydrate binding [GO:0030246]; hyaluronic acid binding [GO:0005540]	cartilage condensation [GO:0001502]; cell adhesion [GO:0007155]; chondrocyte development [GO:0002063]; collagen fibril organization [GO:0030199]; heart development [GO:0007507]; proteoglycan biosynthetic process [GO:0030166]		306	313	2665	7.42964	F_HA	SVRYPISK_2_F7C3C6	F7C3C6_SVRYPISK_2	ACAN	24.5824	F_HA2	2.51204e+07	F_vs_F_HA	MAR	5.15931	3.87892	6.43971	28.8004	11.0015	0.000305861	0.00804171	0.939698
A0A5F5PIB7	extracellular matrix structural constituent conferring tensile strength [GO:0030020]; metal ion binding [GO:0046872]; MHC class II protein binding [GO:0042289]; platelet-derived growth factor binding [GO:0048407]; protein homodimerization activity [GO:0042803]; proteoglycan binding [GO:0043394]	anterior head development [GO:0097065]; cartilage condensation [GO:0001502]; cartilage development involved in endochondral bone morphogenesis [GO:0060351]; cellular response to BMP stimulus [GO:0071773]; central nervous system development [GO:0007417]; chondrocyte differentiation [GO:0002062]; collagen fibril organization [GO:0030199]; embryonic skeletal joint morphogenesis [GO:0060272]; endocho…		1437	1450	1529	6.73643	P	NSIAYLDEAAGNLK_2_A0A5F5PIB7	A0A5F5PIB7_NSIAYLDEAAGNLK_2	COL2A1	29.2342	P1	6.315e+08	P_vs_F	complete	2.09018	1.29345	2.88691	27.9322	6.6744	0.000993949	0.0085486	-0.0646858
A0A5F5PIB7	extracellular matrix structural constituent conferring tensile strength [GO:0030020]; metal ion binding [GO:0046872]; MHC class II protein binding [GO:0042289]; platelet-derived growth factor binding [GO:0048407]; protein homodimerization activity [GO:0042803]; proteoglycan binding [GO:0043394]	anterior head development [GO:0097065]; cartilage condensation [GO:0001502]; cartilage development involved in endochondral bone morphogenesis [GO:0060351]; cellular response to BMP stimulus [GO:0071773]; central nervous system development [GO:0007417]; chondrocyte differentiation [GO:0002062]; collagen fibril organization [GO:0030199]; embryonic skeletal joint morphogenesis [GO:0060272]; endocho…		1437	1450	1529	6.73643	P	NSIAYLDEAAGNLK_2_A0A5F5PIB7	A0A5F5PIB7_NSIAYLDEAAGNLK_2	COL2A1	29.1595	P2	5.99614e+08	P_vs_F	complete	2.09018	1.29345	2.88691	27.9322	6.6744	0.000993949	0.0085486	-0.0646858
A0A5F5PIB7	extracellular matrix structural constituent conferring tensile strength [GO:0030020]; metal ion binding [GO:0046872]; MHC class II protein binding [GO:0042289]; platelet-derived growth factor binding [GO:0048407]; protein homodimerization activity [GO:0042803]; proteoglycan binding [GO:0043394]	anterior head development [GO:0097065]; cartilage condensation [GO:0001502]; cartilage development involved in endochondral bone morphogenesis [GO:0060351]; cellular response to BMP stimulus [GO:0071773]; central nervous system development [GO:0007417]; chondrocyte differentiation [GO:0002062]; collagen fibril organization [GO:0030199]; embryonic skeletal joint morphogenesis [GO:0060272]; endocho…		1437	1450	1529	6.73643	F	NSIAYLDEAAGNLK_2_A0A5F5PIB7	A0A5F5PIB7_NSIAYLDEAAGNLK_2	COL2A1	27.2476	F1	159343810	P_vs_F	complete	2.09018	1.29345	2.88691	27.9322	6.6744	0.000993949	0.0085486	-0.0646858
A0A5F5PIB7	extracellular matrix structural constituent conferring tensile strength [GO:0030020]; metal ion binding [GO:0046872]; MHC class II protein binding [GO:0042289]; platelet-derived growth factor binding [GO:0048407]; protein homodimerization activity [GO:0042803]; proteoglycan binding [GO:0043394]	anterior head development [GO:0097065]; cartilage condensation [GO:0001502]; cartilage development involved in endochondral bone morphogenesis [GO:0060351]; cellular response to BMP stimulus [GO:0071773]; central nervous system development [GO:0007417]; chondrocyte differentiation [GO:0002062]; collagen fibril organization [GO:0030199]; embryonic skeletal joint morphogenesis [GO:0060272]; endocho…		1437	1450	1529	6.73643	F	NSIAYLDEAAGNLK_2_A0A5F5PIB7	A0A5F5PIB7_NSIAYLDEAAGNLK_2	COL2A1	26.9657	F2	131067893	P_vs_F	complete	2.09018	1.29345	2.88691	27.9322	6.6744	0.000993949	0.0085486	-0.0646858
A0A9L0RSX4	extracellular matrix structural constituent [GO:0005201]; metal ion binding [GO:0046872]			1395	1408	1487	6.9267	P	NSIAYLDEAAGNLK_2_A0A9L0RSX4	A0A9L0RSX4_NSIAYLDEAAGNLK_2	COL2A1	29.2342	P1	6.315e+08	P_vs_F	complete	2.09018	1.29345	2.88691	27.9322	6.6744	0.000993949	0.0085486	-0.0646858
A0A9L0RSX4	extracellular matrix structural constituent [GO:0005201]; metal ion binding [GO:0046872]			1395	1408	1487	6.9267	P	NSIAYLDEAAGNLK_2_A0A9L0RSX4	A0A9L0RSX4_NSIAYLDEAAGNLK_2	COL2A1	29.1595	P2	5.99614e+08	P_vs_F	complete	2.09018	1.29345	2.88691	27.9322	6.6744	0.000993949	0.0085486	-0.0646858
A0A9L0RSX4	extracellular matrix structural constituent [GO:0005201]; metal ion binding [GO:0046872]			1395	1408	1487	6.9267	F	NSIAYLDEAAGNLK_2_A0A9L0RSX4	A0A9L0RSX4_NSIAYLDEAAGNLK_2	COL2A1	27.2476	F1	159343810	P_vs_F	complete	2.09018	1.29345	2.88691	27.9322	6.6744	0.000993949	0.0085486	-0.0646858
A0A9L0RSX4	extracellular matrix structural constituent [GO:0005201]; metal ion binding [GO:0046872]			1395	1408	1487	6.9267	F	NSIAYLDEAAGNLK_2_A0A9L0RSX4	A0A9L0RSX4_NSIAYLDEAAGNLK_2	COL2A1	26.9657	F2	131067893	P_vs_F	complete	2.09018	1.29345	2.88691	27.9322	6.6744	0.000993949	0.0085486	-0.0646858
A0A9L0SQH0	extracellular matrix structural constituent [GO:0005201]			1316	1329	1408	5.89489	P	NSIAYLDEAAGNLK_2_A0A9L0SQH0	A0A9L0SQH0_NSIAYLDEAAGNLK_2	COL2A1	29.2342	P1	6.315e+08	P_vs_F	complete	2.09018	1.29345	2.88691	27.9322	6.6744	0.000993949	0.0085486	-0.0646858
A0A9L0SQH0	extracellular matrix structural constituent [GO:0005201]			1316	1329	1408	5.89489	P	NSIAYLDEAAGNLK_2_A0A9L0SQH0	A0A9L0SQH0_NSIAYLDEAAGNLK_2	COL2A1	29.1595	P2	5.99614e+08	P_vs_F	complete	2.09018	1.29345	2.88691	27.9322	6.6744	0.000993949	0.0085486	-0.0646858
A0A9L0SQH0	extracellular matrix structural constituent [GO:0005201]			1316	1329	1408	5.89489	F	NSIAYLDEAAGNLK_2_A0A9L0SQH0	A0A9L0SQH0_NSIAYLDEAAGNLK_2	COL2A1	27.2476	F1	159343810	P_vs_F	complete	2.09018	1.29345	2.88691	27.9322	6.6744	0.000993949	0.0085486	-0.0646858
A0A9L0SQH0	extracellular matrix structural constituent [GO:0005201]			1316	1329	1408	5.89489	F	NSIAYLDEAAGNLK_2_A0A9L0SQH0	A0A9L0SQH0_NSIAYLDEAAGNLK_2	COL2A1	26.9657	F2	131067893	P_vs_F	complete	2.09018	1.29345	2.88691	27.9322	6.6744	0.000993949	0.0085486	-0.0646858
A0A9L0T8W7	extracellular matrix structural constituent [GO:0005201]			1389	1402	1481	6.95476	P	NSIAYLDEAAGNLK_2_A0A9L0T8W7	A0A9L0T8W7_NSIAYLDEAAGNLK_2	COL2A1	29.2342	P1	6.315e+08	P_vs_F	complete	2.09018	1.29345	2.88691	27.9322	6.6744	0.000993949	0.0085486	-0.0646858
A0A9L0T8W7	extracellular matrix structural constituent [GO:0005201]			1389	1402	1481	6.95476	P	NSIAYLDEAAGNLK_2_A0A9L0T8W7	A0A9L0T8W7_NSIAYLDEAAGNLK_2	COL2A1	29.1595	P2	5.99614e+08	P_vs_F	complete	2.09018	1.29345	2.88691	27.9322	6.6744	0.000993949	0.0085486	-0.0646858
A0A9L0T8W7	extracellular matrix structural constituent [GO:0005201]			1389	1402	1481	6.95476	F	NSIAYLDEAAGNLK_2_A0A9L0T8W7	A0A9L0T8W7_NSIAYLDEAAGNLK_2	COL2A1	27.2476	F1	159343810	P_vs_F	complete	2.09018	1.29345	2.88691	27.9322	6.6744	0.000993949	0.0085486	-0.0646858
A0A9L0T8W7	extracellular matrix structural constituent [GO:0005201]			1389	1402	1481	6.95476	F	NSIAYLDEAAGNLK_2_A0A9L0T8W7	A0A9L0T8W7_NSIAYLDEAAGNLK_2	COL2A1	26.9657	F2	131067893	P_vs_F	complete	2.09018	1.29345	2.88691	27.9322	6.6744	0.000993949	0.0085486	-0.0646858
Q28396	extracellular matrix structural constituent [GO:0005201]		9796.ENSECAP00000048092;	1326	1339	1418	7.26375	P	NSIAYLDEAAGNLK_2_Q28396	Q28396_NSIAYLDEAAGNLK_2	COL2A1	29.2342	P1	6.315e+08	P_vs_F	complete	2.09018	1.29345	2.88691	27.9322	6.6744	0.000993949	0.0085486	-0.0646858
Q28396	extracellular matrix structural constituent [GO:0005201]		9796.ENSECAP00000048092;	1326	1339	1418	7.26375	P	NSIAYLDEAAGNLK_2_Q28396	Q28396_NSIAYLDEAAGNLK_2	COL2A1	29.1595	P2	5.99614e+08	P_vs_F	complete	2.09018	1.29345	2.88691	27.9322	6.6744	0.000993949	0.0085486	-0.0646858
Q28396	extracellular matrix structural constituent [GO:0005201]		9796.ENSECAP00000048092;	1326	1339	1418	7.26375	F	NSIAYLDEAAGNLK_2_Q28396	Q28396_NSIAYLDEAAGNLK_2	COL2A1	27.2476	F1	159343810	P_vs_F	complete	2.09018	1.29345	2.88691	27.9322	6.6744	0.000993949	0.0085486	-0.0646858
Q28396	extracellular matrix structural constituent [GO:0005201]		9796.ENSECAP00000048092;	1326	1339	1418	7.26375	F	NSIAYLDEAAGNLK_2_Q28396	Q28396_NSIAYLDEAAGNLK_2	COL2A1	26.9657	F2	131067893	P_vs_F	complete	2.09018	1.29345	2.88691	27.9322	6.6744	0.000993949	0.0085486	-0.0646858
A0A9L0RB24	extracellular matrix structural constituent [GO:0005201]			1040	1056	1265	6.64032	F	SLNNQIETLLTPEGSRK_2_A0A9L0RB24	A0A9L0RB24_SLNNQIETLLTPEGSRK_2	COL1A2	20.5056	F1	1.48873e+06	F_vs_F_HA	complete	-4.81659	-6.28382	-3.34936	24.9159	-8.35184	0.000339114	0.00862057	0.984463
A0A9L0RB24	extracellular matrix structural constituent [GO:0005201]			1040	1056	1265	6.64032	F	SLNNQIETLLTPEGSRK_2_A0A9L0RB24	A0A9L0RB24_SLNNQIETLLTPEGSRK_2	COL1A2	21.7245	F2	3.46521e+06	F_vs_F_HA	complete	-4.81659	-6.28382	-3.34936	24.9159	-8.35184	0.000339114	0.00862057	0.984463
A0A9L0RB24	extracellular matrix structural constituent [GO:0005201]			1040	1056	1265	6.64032	F_HA	SLNNQIETLLTPEGSRK_2_A0A9L0RB24	A0A9L0RB24_SLNNQIETLLTPEGSRK_2	COL1A2	25.8514	F_HA1	6.05394e+07	F_vs_F_HA	complete	-4.81659	-6.28382	-3.34936	24.9159	-8.35184	0.000339114	0.00862057	0.984463
A0A9L0RB24	extracellular matrix structural constituent [GO:0005201]			1040	1056	1265	6.64032	F_HA	SLNNQIETLLTPEGSRK_2_A0A9L0RB24	A0A9L0RB24_SLNNQIETLLTPEGSRK_2	COL1A2	26.012	F_HA2	6.7668e+07	F_vs_F_HA	complete	-4.81659	-6.28382	-3.34936	24.9159	-8.35184	0.000339114	0.00862057	0.984463
A0A9L0RBQ3	extracellular matrix structural constituent [GO:0005201]			1076	1092	1301	6.45657	F	SLNNQIETLLTPEGSRK_2_A0A9L0RBQ3	A0A9L0RBQ3_SLNNQIETLLTPEGSRK_2	COL1A2	20.5056	F1	1.48873e+06	F_vs_F_HA	complete	-4.81659	-6.28382	-3.34936	24.9159	-8.35184	0.000339114	0.00862057	0.984463
A0A9L0RBQ3	extracellular matrix structural constituent [GO:0005201]			1076	1092	1301	6.45657	F	SLNNQIETLLTPEGSRK_2_A0A9L0RBQ3	A0A9L0RBQ3_SLNNQIETLLTPEGSRK_2	COL1A2	21.7245	F2	3.46521e+06	F_vs_F_HA	complete	-4.81659	-6.28382	-3.34936	24.9159	-8.35184	0.000339114	0.00862057	0.984463
A0A9L0RBQ3	extracellular matrix structural constituent [GO:0005201]			1076	1092	1301	6.45657	F_HA	SLNNQIETLLTPEGSRK_2_A0A9L0RBQ3	A0A9L0RBQ3_SLNNQIETLLTPEGSRK_2	COL1A2	25.8514	F_HA1	6.05394e+07	F_vs_F_HA	complete	-4.81659	-6.28382	-3.34936	24.9159	-8.35184	0.000339114	0.00862057	0.984463
A0A9L0RBQ3	extracellular matrix structural constituent [GO:0005201]			1076	1092	1301	6.45657	F_HA	SLNNQIETLLTPEGSRK_2_A0A9L0RBQ3	A0A9L0RBQ3_SLNNQIETLLTPEGSRK_2	COL1A2	26.012	F_HA2	6.7668e+07	F_vs_F_HA	complete	-4.81659	-6.28382	-3.34936	24.9159	-8.35184	0.000339114	0.00862057	0.984463
A0A9L0RMU8	extracellular matrix structural constituent [GO:0005201]			1127	1143	1352	6.21302	F	SLNNQIETLLTPEGSRK_2_A0A9L0RMU8	A0A9L0RMU8_SLNNQIETLLTPEGSRK_2	COL1A2	20.5056	F1	1.48873e+06	F_vs_F_HA	complete	-4.81659	-6.28382	-3.34936	24.9159	-8.35184	0.000339114	0.00862057	0.984463
A0A9L0RMU8	extracellular matrix structural constituent [GO:0005201]			1127	1143	1352	6.21302	F	SLNNQIETLLTPEGSRK_2_A0A9L0RMU8	A0A9L0RMU8_SLNNQIETLLTPEGSRK_2	COL1A2	21.7245	F2	3.46521e+06	F_vs_F_HA	complete	-4.81659	-6.28382	-3.34936	24.9159	-8.35184	0.000339114	0.00862057	0.984463
A0A9L0RMU8	extracellular matrix structural constituent [GO:0005201]			1127	1143	1352	6.21302	F_HA	SLNNQIETLLTPEGSRK_2_A0A9L0RMU8	A0A9L0RMU8_SLNNQIETLLTPEGSRK_2	COL1A2	25.8514	F_HA1	6.05394e+07	F_vs_F_HA	complete	-4.81659	-6.28382	-3.34936	24.9159	-8.35184	0.000339114	0.00862057	0.984463
A0A9L0RMU8	extracellular matrix structural constituent [GO:0005201]			1127	1143	1352	6.21302	F_HA	SLNNQIETLLTPEGSRK_2_A0A9L0RMU8	A0A9L0RMU8_SLNNQIETLLTPEGSRK_2	COL1A2	26.012	F_HA2	6.7668e+07	F_vs_F_HA	complete	-4.81659	-6.28382	-3.34936	24.9159	-8.35184	0.000339114	0.00862057	0.984463
A0A9L0RZ70	extracellular matrix structural constituent [GO:0005201]			1055	1071	1280	6.5625	F	SLNNQIETLLTPEGSRK_2_A0A9L0RZ70	A0A9L0RZ70_SLNNQIETLLTPEGSRK_2	COL1A2	20.5056	F1	1.48873e+06	F_vs_F_HA	complete	-4.81659	-6.28382	-3.34936	24.9159	-8.35184	0.000339114	0.00862057	0.984463
A0A9L0RZ70	extracellular matrix structural constituent [GO:0005201]			1055	1071	1280	6.5625	F	SLNNQIETLLTPEGSRK_2_A0A9L0RZ70	A0A9L0RZ70_SLNNQIETLLTPEGSRK_2	COL1A2	21.7245	F2	3.46521e+06	F_vs_F_HA	complete	-4.81659	-6.28382	-3.34936	24.9159	-8.35184	0.000339114	0.00862057	0.984463
A0A9L0RZ70	extracellular matrix structural constituent [GO:0005201]			1055	1071	1280	6.5625	F_HA	SLNNQIETLLTPEGSRK_2_A0A9L0RZ70	A0A9L0RZ70_SLNNQIETLLTPEGSRK_2	COL1A2	25.8514	F_HA1	6.05394e+07	F_vs_F_HA	complete	-4.81659	-6.28382	-3.34936	24.9159	-8.35184	0.000339114	0.00862057	0.984463
A0A9L0RZ70	extracellular matrix structural constituent [GO:0005201]			1055	1071	1280	6.5625	F_HA	SLNNQIETLLTPEGSRK_2_A0A9L0RZ70	A0A9L0RZ70_SLNNQIETLLTPEGSRK_2	COL1A2	26.012	F_HA2	6.7668e+07	F_vs_F_HA	complete	-4.81659	-6.28382	-3.34936	24.9159	-8.35184	0.000339114	0.00862057	0.984463
A0A9L0RZQ4	extracellular matrix structural constituent [GO:0005201]			1016	1032	1241	5.72119	F	SLNNQIETLLTPEGSRK_2_A0A9L0RZQ4	A0A9L0RZQ4_SLNNQIETLLTPEGSRK_2	COL1A2	20.5056	F1	1.48873e+06	F_vs_F_HA	complete	-4.81659	-6.28382	-3.34936	24.9159	-8.35184	0.000339114	0.00862057	0.984463
A0A9L0RZQ4	extracellular matrix structural constituent [GO:0005201]			1016	1032	1241	5.72119	F	SLNNQIETLLTPEGSRK_2_A0A9L0RZQ4	A0A9L0RZQ4_SLNNQIETLLTPEGSRK_2	COL1A2	21.7245	F2	3.46521e+06	F_vs_F_HA	complete	-4.81659	-6.28382	-3.34936	24.9159	-8.35184	0.000339114	0.00862057	0.984463
A0A9L0RZQ4	extracellular matrix structural constituent [GO:0005201]			1016	1032	1241	5.72119	F_HA	SLNNQIETLLTPEGSRK_2_A0A9L0RZQ4	A0A9L0RZQ4_SLNNQIETLLTPEGSRK_2	COL1A2	25.8514	F_HA1	6.05394e+07	F_vs_F_HA	complete	-4.81659	-6.28382	-3.34936	24.9159	-8.35184	0.000339114	0.00862057	0.984463
A0A9L0RZQ4	extracellular matrix structural constituent [GO:0005201]			1016	1032	1241	5.72119	F_HA	SLNNQIETLLTPEGSRK_2_A0A9L0RZQ4	A0A9L0RZQ4_SLNNQIETLLTPEGSRK_2	COL1A2	26.012	F_HA2	6.7668e+07	F_vs_F_HA	complete	-4.81659	-6.28382	-3.34936	24.9159	-8.35184	0.000339114	0.00862057	0.984463
A0A9L0TK32	extracellular matrix structural constituent [GO:0005201]			1139	1155	1355	6.19926	F	SLNNQIETLLTPEGSRK_2_A0A9L0TK32	A0A9L0TK32_SLNNQIETLLTPEGSRK_2	COL1A2	20.5056	F1	1.48873e+06	F_vs_F_HA	complete	-4.81659	-6.28382	-3.34936	24.9159	-8.35184	0.000339114	0.00862057	0.984463
A0A9L0TK32	extracellular matrix structural constituent [GO:0005201]			1139	1155	1355	6.19926	F	SLNNQIETLLTPEGSRK_2_A0A9L0TK32	A0A9L0TK32_SLNNQIETLLTPEGSRK_2	COL1A2	21.7245	F2	3.46521e+06	F_vs_F_HA	complete	-4.81659	-6.28382	-3.34936	24.9159	-8.35184	0.000339114	0.00862057	0.984463
A0A9L0TK32	extracellular matrix structural constituent [GO:0005201]			1139	1155	1355	6.19926	F_HA	SLNNQIETLLTPEGSRK_2_A0A9L0TK32	A0A9L0TK32_SLNNQIETLLTPEGSRK_2	COL1A2	25.8514	F_HA1	6.05394e+07	F_vs_F_HA	complete	-4.81659	-6.28382	-3.34936	24.9159	-8.35184	0.000339114	0.00862057	0.984463
A0A9L0TK32	extracellular matrix structural constituent [GO:0005201]			1139	1155	1355	6.19926	F_HA	SLNNQIETLLTPEGSRK_2_A0A9L0TK32	A0A9L0TK32_SLNNQIETLLTPEGSRK_2	COL1A2	26.012	F_HA2	6.7668e+07	F_vs_F_HA	complete	-4.81659	-6.28382	-3.34936	24.9159	-8.35184	0.000339114	0.00862057	0.984463
A0A9L0TPV3	extracellular matrix structural constituent [GO:0005201]			1130	1146	1355	6.19926	F	SLNNQIETLLTPEGSRK_2_A0A9L0TPV3	A0A9L0TPV3_SLNNQIETLLTPEGSRK_2	COL1A2	20.5056	F1	1.48873e+06	F_vs_F_HA	complete	-4.81659	-6.28382	-3.34936	24.9159	-8.35184	0.000339114	0.00862057	0.984463
A0A9L0TPV3	extracellular matrix structural constituent [GO:0005201]			1130	1146	1355	6.19926	F	SLNNQIETLLTPEGSRK_2_A0A9L0TPV3	A0A9L0TPV3_SLNNQIETLLTPEGSRK_2	COL1A2	21.7245	F2	3.46521e+06	F_vs_F_HA	complete	-4.81659	-6.28382	-3.34936	24.9159	-8.35184	0.000339114	0.00862057	0.984463
A0A9L0TPV3	extracellular matrix structural constituent [GO:0005201]			1130	1146	1355	6.19926	F_HA	SLNNQIETLLTPEGSRK_2_A0A9L0TPV3	A0A9L0TPV3_SLNNQIETLLTPEGSRK_2	COL1A2	25.8514	F_HA1	6.05394e+07	F_vs_F_HA	complete	-4.81659	-6.28382	-3.34936	24.9159	-8.35184	0.000339114	0.00862057	0.984463
A0A9L0TPV3	extracellular matrix structural constituent [GO:0005201]			1130	1146	1355	6.19926	F_HA	SLNNQIETLLTPEGSRK_2_A0A9L0TPV3	A0A9L0TPV3_SLNNQIETLLTPEGSRK_2	COL1A2	26.012	F_HA2	6.7668e+07	F_vs_F_HA	complete	-4.81659	-6.28382	-3.34936	24.9159	-8.35184	0.000339114	0.00862057	0.984463
F6RTI8	extracellular matrix structural constituent conferring tensile strength [GO:0030020]; identical protein binding [GO:0042802]; platelet-derived growth factor binding [GO:0048407]; protease binding [GO:0002020]; protein-macromolecule adaptor activity [GO:0030674]; SMAD binding [GO:0046332]	blood vessel development [GO:0001568]; bone mineralization [GO:0030282]; cellular response to amino acid stimulus [GO:0071230]; collagen fibril organization [GO:0030199]; collagen metabolic process [GO:0032963]; extracellular matrix assembly [GO:0085029]; extracellular matrix organization [GO:0030198]; protein heterotrimerization [GO:0070208]; regulation of blood pressure [GO:0008217]; Rho protei…	9796.ENSECAP00000022567;	1139	1155	1364	6.15836	F	SLNNQIETLLTPEGSRK_2_F6RTI8	F6RTI8_SLNNQIETLLTPEGSRK_2	COL1A2	20.5056	F1	1.48873e+06	F_vs_F_HA	complete	-4.81659	-6.28382	-3.34936	24.9159	-8.35184	0.000339114	0.00862057	0.984463
F6RTI8	extracellular matrix structural constituent conferring tensile strength [GO:0030020]; identical protein binding [GO:0042802]; platelet-derived growth factor binding [GO:0048407]; protease binding [GO:0002020]; protein-macromolecule adaptor activity [GO:0030674]; SMAD binding [GO:0046332]	blood vessel development [GO:0001568]; bone mineralization [GO:0030282]; cellular response to amino acid stimulus [GO:0071230]; collagen fibril organization [GO:0030199]; collagen metabolic process [GO:0032963]; extracellular matrix assembly [GO:0085029]; extracellular matrix organization [GO:0030198]; protein heterotrimerization [GO:0070208]; regulation of blood pressure [GO:0008217]; Rho protei…	9796.ENSECAP00000022567;	1139	1155	1364	6.15836	F	SLNNQIETLLTPEGSRK_2_F6RTI8	F6RTI8_SLNNQIETLLTPEGSRK_2	COL1A2	21.7245	F2	3.46521e+06	F_vs_F_HA	complete	-4.81659	-6.28382	-3.34936	24.9159	-8.35184	0.000339114	0.00862057	0.984463
F6RTI8	extracellular matrix structural constituent conferring tensile strength [GO:0030020]; identical protein binding [GO:0042802]; platelet-derived growth factor binding [GO:0048407]; protease binding [GO:0002020]; protein-macromolecule adaptor activity [GO:0030674]; SMAD binding [GO:0046332]	blood vessel development [GO:0001568]; bone mineralization [GO:0030282]; cellular response to amino acid stimulus [GO:0071230]; collagen fibril organization [GO:0030199]; collagen metabolic process [GO:0032963]; extracellular matrix assembly [GO:0085029]; extracellular matrix organization [GO:0030198]; protein heterotrimerization [GO:0070208]; regulation of blood pressure [GO:0008217]; Rho protei…	9796.ENSECAP00000022567;	1139	1155	1364	6.15836	F_HA	SLNNQIETLLTPEGSRK_2_F6RTI8	F6RTI8_SLNNQIETLLTPEGSRK_2	COL1A2	25.8514	F_HA1	6.05394e+07	F_vs_F_HA	complete	-4.81659	-6.28382	-3.34936	24.9159	-8.35184	0.000339114	0.00862057	0.984463
F6RTI8	extracellular matrix structural constituent conferring tensile strength [GO:0030020]; identical protein binding [GO:0042802]; platelet-derived growth factor binding [GO:0048407]; protease binding [GO:0002020]; protein-macromolecule adaptor activity [GO:0030674]; SMAD binding [GO:0046332]	blood vessel development [GO:0001568]; bone mineralization [GO:0030282]; cellular response to amino acid stimulus [GO:0071230]; collagen fibril organization [GO:0030199]; collagen metabolic process [GO:0032963]; extracellular matrix assembly [GO:0085029]; extracellular matrix organization [GO:0030198]; protein heterotrimerization [GO:0070208]; regulation of blood pressure [GO:0008217]; Rho protei…	9796.ENSECAP00000022567;	1139	1155	1364	6.15836	F_HA	SLNNQIETLLTPEGSRK_2_F6RTI8	F6RTI8_SLNNQIETLLTPEGSRK_2	COL1A2	26.012	F_HA2	6.7668e+07	F_vs_F_HA	complete	-4.81659	-6.28382	-3.34936	24.9159	-8.35184	0.000339114	0.00862057	0.984463
A0A5F5PIB7	extracellular matrix structural constituent conferring tensile strength [GO:0030020]; metal ion binding [GO:0046872]; MHC class II protein binding [GO:0042289]; platelet-derived growth factor binding [GO:0048407]; protein homodimerization activity [GO:0042803]; proteoglycan binding [GO:0043394]	anterior head development [GO:0097065]; cartilage condensation [GO:0001502]; cartilage development involved in endochondral bone morphogenesis [GO:0060351]; cellular response to BMP stimulus [GO:0071773]; central nervous system development [GO:0007417]; chondrocyte differentiation [GO:0002062]; collagen fibril organization [GO:0030199]; embryonic skeletal joint morphogenesis [GO:0060272]; endocho…		1337	1354	1529	6.73643	F	SGDYWIDPNQGCTLDAMK_2_A0A5F5PIB7	A0A5F5PIB7_SGDYWIDPNQGCTLDAMK_2	COL2A1	23.7673	F1	1.42778e+07	F_vs_F_HA	complete	-3.82649	-5.02927	-2.62371	26.3322	-8.09383	0.000394993	0.00948306	0.839945
A0A5F5PIB7	extracellular matrix structural constituent conferring tensile strength [GO:0030020]; metal ion binding [GO:0046872]; MHC class II protein binding [GO:0042289]; platelet-derived growth factor binding [GO:0048407]; protein homodimerization activity [GO:0042803]; proteoglycan binding [GO:0043394]	anterior head development [GO:0097065]; cartilage condensation [GO:0001502]; cartilage development involved in endochondral bone morphogenesis [GO:0060351]; cellular response to BMP stimulus [GO:0071773]; central nervous system development [GO:0007417]; chondrocyte differentiation [GO:0002062]; collagen fibril organization [GO:0030199]; embryonic skeletal joint morphogenesis [GO:0060272]; endocho…		1337	1354	1529	6.73643	F	SGDYWIDPNQGCTLDAMK_2_A0A5F5PIB7	A0A5F5PIB7_SGDYWIDPNQGCTLDAMK_2	COL2A1	22.6449	F2	6558395	F_vs_F_HA	complete	-3.82649	-5.02927	-2.62371	26.3322	-8.09383	0.000394993	0.00948306	0.839945
A0A5F5PIB7	extracellular matrix structural constituent conferring tensile strength [GO:0030020]; metal ion binding [GO:0046872]; MHC class II protein binding [GO:0042289]; platelet-derived growth factor binding [GO:0048407]; protein homodimerization activity [GO:0042803]; proteoglycan binding [GO:0043394]	anterior head development [GO:0097065]; cartilage condensation [GO:0001502]; cartilage development involved in endochondral bone morphogenesis [GO:0060351]; cellular response to BMP stimulus [GO:0071773]; central nervous system development [GO:0007417]; chondrocyte differentiation [GO:0002062]; collagen fibril organization [GO:0030199]; embryonic skeletal joint morphogenesis [GO:0060272]; endocho…		1337	1354	1529	6.73643	F_HA	SGDYWIDPNQGCTLDAMK_2_A0A5F5PIB7	A0A5F5PIB7_SGDYWIDPNQGCTLDAMK_2	COL2A1	26.7964	F_HA1	1.1655e+08	F_vs_F_HA	complete	-3.82649	-5.02927	-2.62371	26.3322	-8.09383	0.000394993	0.00948306	0.839945
A0A5F5PIB7	extracellular matrix structural constituent conferring tensile strength [GO:0030020]; metal ion binding [GO:0046872]; MHC class II protein binding [GO:0042289]; platelet-derived growth factor binding [GO:0048407]; protein homodimerization activity [GO:0042803]; proteoglycan binding [GO:0043394]	anterior head development [GO:0097065]; cartilage condensation [GO:0001502]; cartilage development involved in endochondral bone morphogenesis [GO:0060351]; cellular response to BMP stimulus [GO:0071773]; central nervous system development [GO:0007417]; chondrocyte differentiation [GO:0002062]; collagen fibril organization [GO:0030199]; embryonic skeletal joint morphogenesis [GO:0060272]; endocho…		1337	1354	1529	6.73643	F_HA	SGDYWIDPNQGCTLDAMK_2_A0A5F5PIB7	A0A5F5PIB7_SGDYWIDPNQGCTLDAMK_2	COL2A1	27.2688	F_HA2	161704852	F_vs_F_HA	complete	-3.82649	-5.02927	-2.62371	26.3322	-8.09383	0.000394993	0.00948306	0.839945
A0A9L0RSX4	extracellular matrix structural constituent [GO:0005201]; metal ion binding [GO:0046872]			1295	1312	1487	6.9267	F	SGDYWIDPNQGCTLDAMK_2_A0A9L0RSX4	A0A9L0RSX4_SGDYWIDPNQGCTLDAMK_2	COL2A1	23.7673	F1	1.42778e+07	F_vs_F_HA	complete	-3.82649	-5.02927	-2.62371	26.3322	-8.09383	0.000394993	0.00948306	0.839945
[truncated: 7,577 more rows]

## Sheet: S3
Supplementary Table S3. pairwise comparison results of actin organization markers
[truncated: 721 more rows]

## Sheet: S4
Supplementary Table S4. pairwise comparison results of cell adhesion markers
[truncated: 433 more rows]

## Sheet: S5
Supplementary Table S5. pairwise comparison results of cytoskeletal-nuclear remodeling markers
[truncated: 265 more rows]

## Sheet: S6
Supplementary Table S6. Results of the pairwise comparison of markers of the dedifferentiated stages of chondrocytes and MAPK pathway
[truncated: 4,570 more rows]

[truncated: 4 more sheets: S7, S8, S9, S10]
